# Supplementary material for: β-Lactamase diversity in Acinetobacter baumannii
Source: Antimicrob Agents Chemother. 2025 Feb 10;69(3):e00784-24. doi: 10.1128/aac.00784-24 (PMC11881555; doi:10.1128/aac.00784-24)
Supplement: Supplemental tables — Tables S2 to S31. [file aac.00784-24-s0003.xlsx]

## Sheet: Table Legends
Table	Legend
S2	Overview of alleles by gene and assignment status
S3	Isolate counts by country and region
S4	Isolate counts by collection year
S5	Complete assigned blaADC and blaOXA allele counts
S6	Complete unassigned blaADC and blaOXA allele counts
S7	Complete acquired gene and allele counts
S8	Complete blaADC allele frequency ranks by region
S9	Complete blaOXA allele frequency ranks by region
S10	Regional prevalence of blaOXA-23 family alleles
S11	Complete blaADC allele frequency ranks by collection period
S12	Complete blaOXA allele frequency ranks by collection period
S13	Complete allele combination frequency
S14	Complete intrinsic allele combination frequency
S15	Complete carbapenemase gene and allele frequency, excluding blaOXA-51 family alleles
S16	Prevalence of carbapenemase genes by region, excluding blaOXA-51 family alleles
S17	Prevalence of carbapenemase genes over time, excluding blaOXA-51 family alleles
S18	Complete MLST sequence type counts
S19	Complete PDS cluster counts
S20	Complete MLST frequency ranks by collection period
S21	Complete MLST frequency ranks by region
S22	Complete blaADC and blaOXA allele presence and ranks deduplicated by MLST sequence type
S23	Complete blaADC and blaOXA allele presence counts and ranks deduplicated by PDS cluster and unclustered isolates
S24	Complete correspondence between sequence types and assigned blaADC and blaOXA alleles
S25	Complete correspondence between assigned blaADC and blaOXA alleles and sequence types
S26	Complete correspondence between PDS clusters and assigned blaADC and blaOXA alleles
S27	Complete correspondence between assigned blaADC and blaOXA alleles and PDS clusters
S28	Correspondence of MLST sequence types and PDS clusters
S29	BioProject counts and statistics
S30	Complete blaADC and blaOXA allele presence deduplicated by BioProject
S31	List of countries and their corresponding regions

## Sheet: S2
Gene	blaOXA Family	Type	Total Alleles	Assigned Alleles	Distinct Assinged Alleles	Unassigned Alleles	Distinct Unassigned Alleles
blaADC	-	Intrinsic	28940	26109	203	2329	728
blaOXA (Intrinsic)	blaOXA-51	Intrinsic	28461	27696	269	680	252
blaOXA (Acquired)	blaOXA-23	Acquired	18221	18057	12	163	54
blaTEM	-	Acquired	8895	8845	8	50	40
blaOXA (Acquired)	blaOXA-24	Acquired	3995	3944	7	46	22
blaNDM	-	Acquired	1560	1557	6	3	3
blaCARB	-	Acquired	742	742	4	0	0
blaOXA (Acquired)	blaOXA-134	Acquired	642	639	2	3	2
blaPER	-	Acquired	599	595	6	4	4
blaOXA (Acquired)	blaOXA-58	Acquired	419	413	6	6	4
blaCTX-M	-	Acquired	195	195	5	0	0
blaGES	-	Acquired	139	135	7	4	4
blaSHV	-	Acquired	81	66	4	15	4
blaOXA (Acquired)	blaOXA-143	Acquired	47	43	5	4	4
blaVEB	-	Acquired	41	40	5	1	1
blaOXA (Acquired)	blaOXA-2	Acquired	31	31	1	0	0
blaOXA (Acquired)	blaOXA-48	Acquired	31	31	2	0	0
blaMCA	-	Acquired	20	0	0	20	7
blaOXA (Acquired)	blaOXA-20	Acquired	19	19	1	0	0
blaPSE	-	Acquired	14	0	0	14	4
blaKPC	-	Acquired	13	13	2	0	0
blaVIM	-	Acquired	13	13	3	0	0
blaOXA (Acquired)	blaOXA-1	Acquired	12	12	1	å	0
blaOXA (Acquired)	blaOXA-10	Acquired	12	12	1	0	0
blaCMY	-	Acquired	11	11	3	0	0
blaOXA (Acquired)	blaOXA-9	Acquired	7	7	1	0	0
blaIMP	-	Acquired	6	6	4	0	0

## Sheet: S3
Country	Isolates	Percentage		Region	Isolates	Percentage
United States	13225	0.46682		North America	13552	0.478362
China	5202	0.183622		East & Southeast Asia	6908	0.24384
Germany	711	0.0250971		Europe & Central Asia	3085	0.108895
Thailand	629	0.0222026		Middle East & North Africa	1173	0.0414049
India	461	0.0162725		South Asia	788	0.027815
Australia	391	0.0138016		South America	541	0.0190964
Hungary	303	0.0106954		Oceania	480	0.0169432
Brazil	288	0.0101659		Sub-Saharan Africa	288	0.0101659
Israel	259	0.00914225		Unknown	1515	0.0534769
Poland	254	0.00896576
Kuwait	244	0.00861278
Singapore	232	0.0081892
Italy	208	0.00734204
Japan	202	0.00713025
Spain	200	0.00705965
Vietnam	199	0.00702436
France	197	0.00695376
Saudi Arabia	196	0.00691846
Romania	188	0.00663607
Malaysia	182	0.00642429
Serbia	171	0.006036
Egypt	164	0.00578892
South Korea	164	0.00578892
Switzerland	145	0.00511825
Mexico	144	0.00508295
Canada	141	0.00497706
Greece	133	0.00469467
Russia	133	0.00469467
Nepal	132	0.00465937
Pakistan	102	0.00360042
Lebanon	94	0.00331804
Belgium	83	0.00292976
Paraguay	80	0.00282386
United Kingdom	64	0.00225909
Ireland	61	0.00215319
Nigeria	61	0.00215319
Tanzania	61	0.00215319
Tunisia	51	0.00180021
Afghanistan	49	0.00172962
Bolivia	49	0.00172962
Argentina	42	0.00148253
New Zealand	41	0.00144723
Chile	40	0.00141193
Sudan	39	0.00137663
Taiwan	38	0.00134133
Portugal	37	0.00130604
South Africa	36	0.00127074
Turkey	36	0.00127074
Myanmar (Burma)	35	0.00123544
Ukraine	35	0.00123544
Netherlands	34	0.00120014
Samoa	31	0.00109425
Kosovo	30	0.00105895
Iraq	28	0.000988352
Kenya	27	0.000953053
Bangladesh	26	0.000917755
Botswana	26	0.000917755
Croatia	26	0.000917755
Sweden	25	0.000882457
Czechia	21	0.000741264
Georgia	21	0.000741264
Ethiopia	19	0.000670667
Iran	18	0.000635369
Fiji	17	0.000600071
Honduras	17	0.000600071
Colombia	16	0.000564772
Ghana	14	0.000494176
Hong Kong SAR China	14	0.000494176
R√©union	14	0.000494176
Ecuador	13	0.000458878
Jordan	13	0.000458878
Montenegro	12	0.000423579
Cyprus	11	0.000388281
Guatemala	10	0.000352983
Bosnia & Herzegovina	9	0.000317684
Denmark	9	0.000317684
Dominican Republic	9	0.000317684
Togo	9	0.000317684
Albania	8	0.000282386
Indonesia	8	0.000282386
Peru	8	0.000282386
Zambia	7	0.000247088
Algeria	6	0.00021179
Morocco	6	0.00021179
Lithuania	5	0.000176491
Rwanda	5	0.000176491
Venezuela	5	0.000176491
Libya	4	0.000141193
Belarus	3	0.000105895
Bulgaria	3	0.000105895
Burkina Faso	3	0.000105895
Cambodia	3	0.000105895
C√¥te d‚ÄôIvoire	3	0.000105895
Kazakhstan	3	0.000105895
El Salvador	2	7.05965e-05
Gambia	2	7.05965e-05
Nicaragua	2	7.05965e-05
Puerto Rico	2	7.05965e-05
Benin	1	3.52983e-05
Estonia	1	3.52983e-05
Finland	1	3.52983e-05
Luxembourg	1	3.52983e-05
Slovakia	1	3.52983e-05
United Arab Emirates	1	3.52983e-05
Unknown	1485	0.0524179

## Sheet: S4
Year	Isolates	Percentage
Before 2000	95	0.00335334
2000 - 2003	289	0.0102012
2004	266	0.00938934
2005	190	0.00670667
2006	211	0.00744794
2007	296	0.0104483
2008	261	0.00921285
2009	266	0.00938934
2010	402	0.0141899
2011	442	0.0156018
2012	472	0.0166608
2013	650	0.0229439
2014	800	0.0282386
2015	1065	0.0375927
2016	1269	0.0447935
2017	1093	0.038581
2018	1890	0.0667137
2019	3029	0.106918
2020	1658	0.0585245
2021	3607	0.127321
2022	2788	0.0984116
2023	3494	0.123332
2024	2124	0.0749735
Unknown	1673	0.059054

## Sheet: S5
Allele	Isolates	Percentage	Rank		Allele	Isolates	Percentage	Rank
blaADC-73	7962	0.281045	1		blaOXA-66	17328	0.611648	1
blaADC-30	7126	0.251535	2		blaOXA-95	1598	0.0564066	2
blaADC-222	1611	0.0568655	3		blaOXA-82	1389	0.0490293	3
blaADC-33	979	0.034557	4		blaOXA-69	1188	0.0419343	4
blaADC-26	610	0.0215319	5		blaOXA-64	606	0.0213908	5
blaADC-79	527	0.0186022	6		blaOXA-65	511	0.0180374	6
blaADC-25	482	0.0170138	7		blaOXA-91	408	0.0144017	7
blaADC-52	392	0.0138369	8		blaOXA-71	345	0.0121779	8
blaADC-56	345	0.0121779	9		blaOXA-51	288	0.0101659	9
blaADC-11	319	0.0112601	10		blaOXA-223	238	0.00840099	10
blaADC-76	296	0.0104483	11		blaOXA-68	238	0.00840099	10
blaADC-268	270	0.00953053	12		blaOXA-100	185	0.00653018	11
blaADC-223	257	0.00907166	13		blaOXA-120	170	0.00600071	12
blaADC-162	256	0.00903636	14		blaOXA-402	163	0.00575362	13
blaADC-74	210	0.00741264	15		blaOXA-98	162	0.00571832	14
blaADC-199	182	0.00642429	16		blaOXA-90	156	0.00550653	15
blaADC-169	174	0.0061419	17		blaOXA-104	148	0.00522414	16
blaADC-191	147	0.00518885	18		blaOXA-829	136	0.00480056	17
blaADC-82	142	0.00501235	19		blaOXA-834	129	0.00455348	18
blaADC-155	141	0.00497706	20		blaOXA-259	126	0.00444758	19
blaADC-156	135	0.00476527	21		blaOXA-113	114	0.004024	20
blaADC-152	133	0.00469467	22		blaOXA-106	80	0.00282386	21
blaADC-176	126	0.00444758	23		blaOXA-109	79	0.00278856	22
blaADC-182	124	0.00437699	24		blaOXA-70	79	0.00278856	22
blaADC-212	124	0.00437699	24		blaOXA-94	78	0.00275327	23
blaADC-263	119	0.00420049	25		blaOXA-121	67	0.00236498	24
blaADC-87	118	0.0041652	26		blaOXA-242	60	0.0021179	25
blaADC-158	114	0.004024	27		blaOXA-80	60	0.0021179	25
blaADC-32	108	0.00381221	28		blaOXA-407	59	0.0020826	26
blaADC-80	89	0.00314155	29		blaOXA-378	56	0.0019767	27
blaADC-203	82	0.00289446	30		blaOXA-67	56	0.0019767	27
blaADC-215	81	0.00285916	31		blaOXA-241	52	0.00183551	28
blaADC-165	71	0.00250618	32		blaOXA-208	49	0.00172962	29
blaADC-163	70	0.00247088	33		blaOXA-126	48	0.00169432	30
blaADC-312	70	0.00247088	33		blaOXA-172	45	0.00158842	31
blaADC-154	69	0.00243558	34		blaOXA-374	45	0.00158842	31
blaADC-259	65	0.00229439	35		blaOXA-132	39	0.00137663	32
blaADC-224	61	0.00215319	36		blaOXA-83	37	0.00130604	33
blaADC-57	61	0.00215319	36		blaOXA-144	35	0.00123544	34
blaADC-226	54	0.00190611	37		blaOXA-371	31	0.00109425	35
blaADC-238	54	0.00190611	37		blaOXA-117	30	0.00105895	36
blaADC-336	53	0.00187081	38		blaOXA-314	30	0.00105895	36
blaADC-5	51	0.00180021	39		blaOXA-92	30	0.00105895	36
blaADC-233	50	0.00176491	40		blaOXA-715	27	0.000953053	37
blaADC-216	49	0.00172962	41		blaOXA-343	26	0.000917755	38
blaADC-123	48	0.00169432	42		blaOXA-180	24	0.000847158	39
blaADC-185	42	0.00148253	43		blaOXA-78	24	0.000847158	39
blaADC-2	41	0.00144723	44		blaOXA-340	22	0.000776562	40
blaADC-117	40	0.00141193	45		blaOXA-510	22	0.000776562	40
blaADC-6	40	0.00141193	45		blaOXA-219	21	0.000741264	41
blaADC-248	39	0.00137663	46		blaOXA-312	18	0.000635369	42
blaADC-249	39	0.00137663	46		blaOXA-317	18	0.000635369	42
blaADC-214	38	0.00134133	47		blaOXA-654	18	0.000635369	42
blaADC-219	34	0.00120014	48		blaOXA-217	17	0.000600071	43
blaADC-115	32	0.00112954	49		blaOXA-441	17	0.000600071	43
blaADC-241	30	0.00105895	50		blaOXA-385	15	0.000529474	44
blaADC-81	30	0.00105895	50		blaOXA-1047	14	0.000494176	45
blaADC-284	29	0.00102365	51		blaOXA-338	14	0.000494176	45
blaADC-143	28	0.000988352	52		blaOXA-425	14	0.000494176	45
blaADC-310	27	0.000953053	53		blaOXA-201	13	0.000458878	46
blaADC-181	26	0.000917755	54		blaOXA-262	13	0.000458878	46
blaADC-88	26	0.000917755	54		blaOXA-263	13	0.000458878	46
blaADC-119	25	0.000882457	55		blaOXA-556	12	0.000423579	47
blaADC-291	25	0.000882457	55		blaOXA-383	11	0.000388281	48
blaADC-50	25	0.000882457	55		blaOXA-688	11	0.000388281	48
blaADC-217	24	0.000847158	56		blaOXA-856	11	0.000388281	48
blaADC-242	24	0.000847158	56		blaOXA-429	10	0.000352983	49
blaADC-99	22	0.000776562	57		blaOXA-431	10	0.000352983	49
blaADC-183	21	0.000741264	58		blaOXA-684	10	0.000352983	49
blaADC-198	21	0.000741264	58		blaOXA-735	10	0.000352983	49
blaADC-164	20	0.000705965	59		blaOXA-344	9	0.000317684	50
blaADC-175	19	0.000670667	60		blaOXA-691	9	0.000317684	50
blaADC-240	19	0.000670667	60		blaOXA-762	9	0.000317684	50
blaADC-244	19	0.000670667	60		blaOXA-130	8	0.000282386	51
blaADC-270	19	0.000670667	60		blaOXA-424	8	0.000282386	51
blaADC-106	17	0.000600071	61		blaOXA-694	8	0.000282386	51
blaADC-171	17	0.000600071	61		blaOXA-716	8	0.000282386	51
blaADC-186	17	0.000600071	61		blaOXA-773	8	0.000282386	51
blaADC-243	17	0.000600071	61		blaOXA-868	8	0.000282386	51
blaADC-308	17	0.000600071	61		blaOXA-93	8	0.000282386	51
blaADC-140	16	0.000564772	62		blaOXA-234	7	0.000247088	52
blaADC-254	16	0.000564772	62		blaOXA-413	7	0.000247088	52
blaADC-302	16	0.000564772	62		blaOXA-555	7	0.000247088	52
blaADC-314	16	0.000564772	62		blaOXA-717	7	0.000247088	52
blaADC-1	15	0.000529474	63		blaOXA-99	7	0.000247088	52
blaADC-114	15	0.000529474	63		blaOXA-148	6	0.00021179	53
blaADC-160	15	0.000529474	63		blaOXA-202	6	0.00021179	53
blaADC-247	15	0.000529474	63		blaOXA-337	6	0.00021179	53
blaADC-227	14	0.000494176	64		blaOXA-710	6	0.00021179	53
blaADC-187	13	0.000458878	65		blaOXA-828	6	0.00021179	53
blaADC-278	13	0.000458878	65		blaOXA-123	5	0.000176491	54
blaADC-78	13	0.000458878	65		blaOXA-125	5	0.000176491	54
blaADC-95	13	0.000458878	65		blaOXA-558	5	0.000176491	54
blaADC-184	12	0.000423579	66		blaOXA-695	5	0.000176491	54
blaADC-304	12	0.000423579	66		blaOXA-714	5	0.000176491	54
blaADC-75	12	0.000423579	66		blaOXA-753	5	0.000176491	54
blaADC-262	11	0.000388281	67		blaOXA-770	5	0.000176491	54
blaADC-279	11	0.000388281	67		blaOXA-771	5	0.000176491	54
blaADC-303	11	0.000388281	67		blaOXA-855	5	0.000176491	54
blaADC-337	11	0.000388281	67		blaOXA-88	5	0.000176491	54
blaADC-103	10	0.000352983	68		blaOXA-111	4	0.000141193	55
blaADC-116	10	0.000352983	68		blaOXA-339	4	0.000141193	55
blaADC-246	10	0.000352983	68		blaOXA-342	4	0.000141193	55
blaADC-120	9	0.000317684	69		blaOXA-376	4	0.000141193	55
blaADC-97	9	0.000317684	69		blaOXA-377	4	0.000141193	55
blaADC-167	8	0.000282386	70		blaOXA-685	4	0.000141193	55
blaADC-258	8	0.000282386	70		blaOXA-687	4	0.000141193	55
blaADC-267	8	0.000282386	70		blaOXA-720	4	0.000141193	55
blaADC-290	8	0.000282386	70		blaOXA-742	4	0.000141193	55
blaADC-315	8	0.000282386	70		blaOXA-853	4	0.000141193	55
blaADC-321	8	0.000282386	70		blaOXA-862	4	0.000141193	55
blaADC-328	8	0.000282386	70		blaOXA-863	4	0.000141193	55
blaADC-125	7	0.000247088	71		blaOXA-916	4	0.000141193	55
blaADC-144	7	0.000247088	71		blaOXA-938	4	0.000141193	55
blaADC-229	7	0.000247088	71		blaOXA-955	4	0.000141193	55
blaADC-235	7	0.000247088	71		blaOXA-977	4	0.000141193	55
blaADC-269	7	0.000247088	71		blaOXA-107	3	0.000105895	56
blaADC-318	7	0.000247088	71		blaOXA-1076	3	0.000105895	56
blaADC-166	6	0.00021179	72		blaOXA-150	3	0.000105895	56
blaADC-173	6	0.00021179	72		blaOXA-260	3	0.000105895	56
blaADC-305	6	0.00021179	72		blaOXA-336	3	0.000105895	56
blaADC-96	6	0.00021179	72		blaOXA-379	3	0.000105895	56
blaADC-159	5	0.000176491	73		blaOXA-381	3	0.000105895	56
blaADC-293	5	0.000176491	73		blaOXA-391	3	0.000105895	56
blaADC-105	4	0.000141193	74		blaOXA-408	3	0.000105895	56
blaADC-188	4	0.000141193	74		blaOXA-497	3	0.000105895	56
blaADC-218	4	0.000141193	74		blaOXA-707	3	0.000105895	56
blaADC-237	4	0.000141193	74		blaOXA-739	3	0.000105895	56
blaADC-271	4	0.000141193	74		blaOXA-798	3	0.000105895	56
blaADC-31	4	0.000141193	74		blaOXA-854	3	0.000105895	56
blaADC-347	4	0.000141193	74		blaOXA-891	3	0.000105895	56
blaADC-91	4	0.000141193	74		blaOXA-909	3	0.000105895	56
blaADC-121	3	0.000105895	75		blaOXA-939	3	0.000105895	56
blaADC-122	3	0.000105895	75		blaOXA-1097	2	7.05965e-05	57
blaADC-196	3	0.000105895	75		blaOXA-128	2	7.05965e-05	57
blaADC-228	3	0.000105895	75		blaOXA-179	2	7.05965e-05	57
blaADC-231	3	0.000105895	75		blaOXA-254	2	7.05965e-05	57
blaADC-232	3	0.000105895	75		blaOXA-261	2	7.05965e-05	57
blaADC-257	3	0.000105895	75		blaOXA-313	2	7.05965e-05	57
blaADC-311	3	0.000105895	75		blaOXA-316	2	7.05965e-05	57
blaADC-327	3	0.000105895	75		blaOXA-341	2	7.05965e-05	57
blaADC-77	3	0.000105895	75		blaOXA-345	2	7.05965e-05	57
blaADC-84	3	0.000105895	75		blaOXA-390	2	7.05965e-05	57
blaADC-98	3	0.000105895	75		blaOXA-401	2	7.05965e-05	57
blaADC-101	2	7.05965e-05	76		blaOXA-412	2	7.05965e-05	57
blaADC-170	2	7.05965e-05	76		blaOXA-426	2	7.05965e-05	57
blaADC-172	2	7.05965e-05	76		blaOXA-430	2	7.05965e-05	57
blaADC-179	2	7.05965e-05	76		blaOXA-432	2	7.05965e-05	57
blaADC-213	2	7.05965e-05	76		blaOXA-433	2	7.05965e-05	57
blaADC-225	2	7.05965e-05	76		blaOXA-532	2	7.05965e-05	57
blaADC-230	2	7.05965e-05	76		blaOXA-683	2	7.05965e-05	57
blaADC-316	2	7.05965e-05	76		blaOXA-689	2	7.05965e-05	57
blaADC-320	2	7.05965e-05	76		blaOXA-693	2	7.05965e-05	57
blaADC-324	2	7.05965e-05	76		blaOXA-698	2	7.05965e-05	57
blaADC-325	2	7.05965e-05	76		blaOXA-705	2	7.05965e-05	57
blaADC-330	2	7.05965e-05	76		blaOXA-711	2	7.05965e-05	57
blaADC-344	2	7.05965e-05	76		blaOXA-712	2	7.05965e-05	57
blaADC-39	2	7.05965e-05	76		blaOXA-719	2	7.05965e-05	57
blaADC-53	2	7.05965e-05	76		blaOXA-738	2	7.05965e-05	57
blaADC-61	2	7.05965e-05	76		blaOXA-749	2	7.05965e-05	57
blaADC-100	1	3.52983e-05	77		blaOXA-755	2	7.05965e-05	57
blaADC-102	1	3.52983e-05	77		blaOXA-756	2	7.05965e-05	57
blaADC-107	1	3.52983e-05	77		blaOXA-758	2	7.05965e-05	57
blaADC-139	1	3.52983e-05	77		blaOXA-761	2	7.05965e-05	57
blaADC-145	1	3.52983e-05	77		blaOXA-768	2	7.05965e-05	57
blaADC-146	1	3.52983e-05	77		blaOXA-769	2	7.05965e-05	57
blaADC-147	1	3.52983e-05	77		blaOXA-781	2	7.05965e-05	57
blaADC-157	1	3.52983e-05	77		blaOXA-782	2	7.05965e-05	57
blaADC-177	1	3.52983e-05	77		blaOXA-870	2	7.05965e-05	57
blaADC-195	1	3.52983e-05	77		blaOXA-877	2	7.05965e-05	57
blaADC-200	1	3.52983e-05	77		blaOXA-885	2	7.05965e-05	57
blaADC-204	1	3.52983e-05	77		blaOXA-892	2	7.05965e-05	57
blaADC-220	1	3.52983e-05	77		blaOXA-910	2	7.05965e-05	57
blaADC-234	1	3.52983e-05	77		blaOXA-976	2	7.05965e-05	57
blaADC-236	1	3.52983e-05	77		blaOXA-1122	1	3.52983e-05	58
blaADC-250	1	3.52983e-05	77		blaOXA-206	1	3.52983e-05	58
blaADC-251	1	3.52983e-05	77		blaOXA-375	1	3.52983e-05	58
blaADC-256	1	3.52983e-05	77		blaOXA-380	1	3.52983e-05	58
blaADC-273	1	3.52983e-05	77		blaOXA-382	1	3.52983e-05	58
blaADC-276	1	3.52983e-05	77		blaOXA-384	1	3.52983e-05	58
blaADC-277	1	3.52983e-05	77		blaOXA-386	1	3.52983e-05	58
blaADC-280	1	3.52983e-05	77		blaOXA-387	1	3.52983e-05	58
blaADC-306	1	3.52983e-05	77		blaOXA-388	1	3.52983e-05	58
blaADC-307	1	3.52983e-05	77		blaOXA-389	1	3.52983e-05	58
blaADC-309	1	3.52983e-05	77		blaOXA-400	1	3.52983e-05	58
blaADC-313	1	3.52983e-05	77		blaOXA-406	1	3.52983e-05	58
blaADC-317	1	3.52983e-05	77		blaOXA-409	1	3.52983e-05	58
blaADC-319	1	3.52983e-05	77		blaOXA-442	1	3.52983e-05	58
blaADC-322	1	3.52983e-05	77		blaOXA-507	1	3.52983e-05	58
blaADC-323	1	3.52983e-05	77		blaOXA-523	1	3.52983e-05	58
blaADC-326	1	3.52983e-05	77		blaOXA-525	1	3.52983e-05	58
blaADC-329	1	3.52983e-05	77		blaOXA-528	1	3.52983e-05	58
blaADC-331	1	3.52983e-05	77		blaOXA-529	1	3.52983e-05	58
blaADC-332	1	3.52983e-05	77		blaOXA-531	1	3.52983e-05	58
blaADC-333	1	3.52983e-05	77		blaOXA-545	1	3.52983e-05	58
blaADC-338	1	3.52983e-05	77		blaOXA-560	1	3.52983e-05	58
blaADC-342	1	3.52983e-05	77		blaOXA-682	1	3.52983e-05	58
blaADC-348	1	3.52983e-05	77		blaOXA-686	1	3.52983e-05	58
blaADC-89	1	3.52983e-05	77		blaOXA-692	1	3.52983e-05	58
blaADC-90	1	3.52983e-05	77		blaOXA-696	1	3.52983e-05	58
blaADC-92	1	3.52983e-05	77		blaOXA-697	1	3.52983e-05	58
blaADC-93	1	3.52983e-05	77		blaOXA-699	1	3.52983e-05	58
blaADC-94	1	3.52983e-05	77		blaOXA-700	1	3.52983e-05	58
					blaOXA-701	1	3.52983e-05	58
					blaOXA-702	1	3.52983e-05	58
					blaOXA-703	1	3.52983e-05	58
					blaOXA-704	1	3.52983e-05	58
					blaOXA-706	1	3.52983e-05	58
					blaOXA-708	1	3.52983e-05	58
					blaOXA-709	1	3.52983e-05	58
					blaOXA-713	1	3.52983e-05	58
					blaOXA-718	1	3.52983e-05	58
					blaOXA-721	1	3.52983e-05	58
					blaOXA-722	1	3.52983e-05	58
					blaOXA-723	1	3.52983e-05	58
					blaOXA-740	1	3.52983e-05	58
					blaOXA-741	1	3.52983e-05	58
					blaOXA-743	1	3.52983e-05	58
					blaOXA-744	1	3.52983e-05	58
					blaOXA-745	1	3.52983e-05	58
					blaOXA-746	1	3.52983e-05	58
					blaOXA-747	1	3.52983e-05	58
					blaOXA-748	1	3.52983e-05	58
					blaOXA-750	1	3.52983e-05	58
					blaOXA-751	1	3.52983e-05	58
					blaOXA-754	1	3.52983e-05	58
					blaOXA-757	1	3.52983e-05	58
					blaOXA-759	1	3.52983e-05	58
					blaOXA-760	1	3.52983e-05	58
					blaOXA-763	1	3.52983e-05	58
					blaOXA-764	1	3.52983e-05	58
					blaOXA-765	1	3.52983e-05	58
					blaOXA-766	1	3.52983e-05	58
					blaOXA-767	1	3.52983e-05	58
					blaOXA-772	1	3.52983e-05	58
					blaOXA-774	1	3.52983e-05	58
					blaOXA-775	1	3.52983e-05	58
					blaOXA-776	1	3.52983e-05	58
					blaOXA-79	1	3.52983e-05	58
					blaOXA-799	1	3.52983e-05	58
					blaOXA-800	1	3.52983e-05	58
					blaOXA-857	1	3.52983e-05	58
					blaOXA-858	1	3.52983e-05	58
					blaOXA-859	1	3.52983e-05	58
					blaOXA-861	1	3.52983e-05	58
					blaOXA-864	1	3.52983e-05	58
					blaOXA-865	1	3.52983e-05	58
					blaOXA-866	1	3.52983e-05	58
					blaOXA-867	1	3.52983e-05	58
					blaOXA-869	1	3.52983e-05	58
					blaOXA-871	1	3.52983e-05	58
					blaOXA-872	1	3.52983e-05	58
					blaOXA-873	1	3.52983e-05	58
					blaOXA-874	1	3.52983e-05	58
					blaOXA-875	1	3.52983e-05	58
					blaOXA-876	1	3.52983e-05	58
					blaOXA-878	1	3.52983e-05	58
					blaOXA-880	1	3.52983e-05	58
					blaOXA-881	1	3.52983e-05	58
					blaOXA-884	1	3.52983e-05	58
					blaOXA-886	1	3.52983e-05	58
					blaOXA-887	1	3.52983e-05	58
					blaOXA-888	1	3.52983e-05	58
					blaOXA-889	1	3.52983e-05	58
					blaOXA-890	1	3.52983e-05	58
					blaOXA-927	1	3.52983e-05	58
					blaOXA-940	1	3.52983e-05	58
					blaOXA-971	1	3.52983e-05	58
					blaOXA-973	1	3.52983e-05	58

## Sheet: S6
IPG	IPG Accession	Gene	Isolates	Percentage		IPG	IPG Protein Accession	Gene	Isolates	Percentage
221975892	WP_125147065.1	blaADC	156	0.00550653		388720825	WP_202746419.1	blaOXA (Intrinsic)	90	0.00317684
301821723	WP_163063065.1	blaADC	87	0.00307095		388727595	EHU1184883.1	blaOXA (Intrinsic)	60	0.0021179
33522918	WP_001211234.1	blaADC	65	0.00229439		51939066	WP_024432449.1	blaOXA (Intrinsic)	42	0.00148253
33522915	WP_001211230.1	blaADC	62	0.00218849		133683743	WP_074163640.1	blaOXA (Intrinsic)	38	0.00134133
388722614	WP_214003989.1	blaADC	56	0.0019767		72521310	WP_043053968.1	blaOXA (Intrinsic)	31	0.00109425
388727611	WP_216402994.1	blaADC	51	0.00180021		519669952	EKU3800188.1	blaOXA (Intrinsic)	31	0.00109425
614893046	EKT9269180.1	blaADC	44	0.00155312		126922737	WP_071210877.1	blaOXA (Intrinsic)	30	0.00105895
614893213	EKU0842252.1	blaADC	41	0.00144723		534405215	ENN2339889.1	blaOXA (Intrinsic)	16	0.000564772
411892088	ENR5289356.1	blaADC	39	0.00137663		657082410	WP_284072338.1	blaOXA (Intrinsic)	14	0.000494176
26772678	WP_059265073.1	blaADC	38	0.00134133		712327989	ELT2326328.1	blaOXA (Intrinsic)	13	0.000458878
495626693	EKT8076725.1	blaADC	36	0.00127074		112321261	WP_064971769.1	blaOXA (Intrinsic)	9	0.000317684
388828456	WP_308028617.1	blaADC	32	0.00112954		589589775	HCR0001313.1	blaOXA (Intrinsic)	6	0.00021179
596376564	WP_321981483.1	blaADC	30	0.00105895		361507073	WP_190597517.1	blaOXA (Intrinsic)	5	0.000176491
63525911	WP_031996512.1	blaADC	25	0.000882457		126919517	WP_071212617.1	blaOXA (Intrinsic)	4	0.000141193
278040476	WP_152951821.1	blaADC	24	0.000847158		508313398	EKU0424191.1	blaOXA (Intrinsic)	4	0.000141193
586071683	WP_262936079.1	blaADC	23	0.00081186		628591528	EKV5635738.1	blaOXA (Intrinsic)	4	0.000141193
388735703	WP_246891012.1	blaADC	21	0.000741264		677946519	WP_304506036.1	blaOXA (Intrinsic)	4	0.000141193
388742983	EKU4071631.1	blaADC	20	0.000705965		820032743	ENG7649977.1	blaOXA (Intrinsic)	4	0.000141193
468954447	EKU2644484.1	blaADC	20	0.000705965		30332970	WP_000506968.1	blaOXA (Intrinsic)	3	0.000105895
562531760	EKT9280186.1	blaADC	19	0.000670667		33474556	WP_001021791.1	blaOXA (Intrinsic)	3	0.000105895
37266607	WP_016685397.1	blaADC	15	0.000529474		49364906	WP_033853219.1	blaOXA (Intrinsic)	3	0.000105895
108959367	WP_063558528.1	blaADC	15	0.000529474		59179072	WP_030424567.1	blaOXA (Intrinsic)	3	0.000105895
622019746	WP_272410712.1	blaADC	15	0.000529474		197002033	WP_114183148.1	blaOXA (Intrinsic)	3	0.000105895
197007537	WP_114154581.1	blaADC	14	0.000494176		296654607	WP_162208158.1	blaOXA (Intrinsic)	3	0.000105895
251338310	WP_138149148.1	blaADC	14	0.000494176		388993540	WP_199970534.1	blaOXA (Intrinsic)	3	0.000105895
330807401	WP_174756886.1	blaADC	14	0.000494176		692275387	EMF0729447.1	blaOXA (Intrinsic)	3	0.000105895
241032712	WP_134236199.1	blaADC	13	0.000458878		49036273	WP_032034494.1	blaOXA (Intrinsic)	2	7.05965e-05
388836986	WP_278276896.1	blaADC	13	0.000458878		51239021	WP_032046023.1	blaOXA (Intrinsic)	2	7.05965e-05
462082174	EKU8268143.1	blaADC	13	0.000458878		112321746	WP_065118466.1	blaOXA (Intrinsic)	2	7.05965e-05
511163884	WP_305928159.1	blaADC	13	0.000458878		131415810	WP_072617996.1	blaOXA (Intrinsic)	2	7.05965e-05
512211763	WP_306713350.1	blaADC	13	0.000458878		257324964	WP_140957977.1	blaOXA (Intrinsic)	2	7.05965e-05
33522920	WP_001211236.1	blaADC	12	0.000423579		376302511	WP_195863891.1	blaOXA (Intrinsic)	2	7.05965e-05
239259214	WP_133238964.1	blaADC	12	0.000423579		388829453	WP_257258436.1	blaOXA (Intrinsic)	2	7.05965e-05
317846278	WP_168978003.1	blaADC	12	0.000423579		388888266	ELI9803393.1	blaOXA (Intrinsic)	2	7.05965e-05
453248633	EKU3542349.1	blaADC	12	0.000423579		388889066	WP_310671085.1	blaOXA (Intrinsic)	2	7.05965e-05
622627075	WP_306712498.1	blaADC	12	0.000423579		389067015	HAV5600870.1	blaOXA (Intrinsic)	2	7.05965e-05
628773787	EKW9837458.1	blaADC	12	0.000423579		399427585	WP_202733565.1	blaOXA (Intrinsic)	2	7.05965e-05
101484957	WP_059212533.1	blaADC	11	0.000388281		534899734	WP_242101831.1	blaOXA (Intrinsic)	2	7.05965e-05
388726579	EKV5741527.1	blaADC	10	0.000352983		560911058	ELY4248215.1	blaOXA (Intrinsic)	2	7.05965e-05
532830350	EKU0336058.1	blaADC	10	0.000352983		564112457	WP_254518333.1	blaOXA (Intrinsic)	2	7.05965e-05
865037410	WP_353705958.1	blaADC	10	0.000352983		596605239	HCT5551642.1	blaOXA (Intrinsic)	2	7.05965e-05
79250632	WP_045902418.1	blaADC	9	0.000317684		612608840	WP_270894204.1	blaOXA (Intrinsic)	2	7.05965e-05
466993209	EKT9095591.1	blaADC	9	0.000317684		614264377	ELA7125920.1	blaOXA (Intrinsic)	2	7.05965e-05
31332511	WP_002131981.1	blaADC	8	0.000282386		621910606	ELB0672513.1	blaOXA (Intrinsic)	2	7.05965e-05
388754176	EKX5544429.1	blaADC	8	0.000282386		624052282	HDR2204726.1	blaOXA (Intrinsic)	2	7.05965e-05
388827092	EKU5118238.1	blaADC	8	0.000282386		628592329	WP_274366477.1	blaOXA (Intrinsic)	2	7.05965e-05
495626548	WP_306717661.1	blaADC	8	0.000282386		647535647	WP_279977597.1	blaOXA (Intrinsic)	2	7.05965e-05
692263554	ELA7878485.1	blaADC	8	0.000282386		710863220	WP_317300253.1	blaOXA (Intrinsic)	2	7.05965e-05
14909432	WP_001211206.1	blaADC	7	0.000247088		712025862	WP_325785229.1	blaOXA (Intrinsic)	2	7.05965e-05
30232763	WP_001211211.1	blaADC	7	0.000247088		713413910	EMG1015746.1	blaOXA (Intrinsic)	2	7.05965e-05
30330926	WP_001211229.1	blaADC	7	0.000247088		717885925	ENG3769822.1	blaOXA (Intrinsic)	2	7.05965e-05
95093108	WP_057695272.1	blaADC	7	0.000247088		16896562	CAM84435.1	blaOXA (Intrinsic)	1	3.52983e-05
114096737	WP_065718392.1	blaADC	7	0.000247088		23834614	WP_196257629.1	blaOXA (Intrinsic)	1	3.52983e-05
176742536	WP_103236150.1	blaADC	7	0.000247088		33474824	WP_001022759.1	blaOXA (Intrinsic)	1	3.52983e-05
197022543	WP_114189960.1	blaADC	7	0.000247088		48861448	WP_032009364.1	blaOXA (Intrinsic)	1	3.52983e-05
316045145	WP_168726522.1	blaADC	7	0.000247088		48892172	WP_032015622.1	blaOXA (Intrinsic)	1	3.52983e-05
388887120	WP_367896513.1	blaADC	7	0.000247088		49375848	WP_032039758.1	blaOXA (Intrinsic)	1	3.52983e-05
555470816	EKT7994115.1	blaADC	7	0.000247088		49412167	WP_031950449.1	blaOXA (Intrinsic)	1	3.52983e-05
596650985	ELA7550851.1	blaADC	7	0.000247088		49413700	WP_032026533.1	blaOXA (Intrinsic)	1	3.52983e-05
628587196	EMA4438553.1	blaADC	7	0.000247088		50181949	WP_032017448.1	blaOXA (Intrinsic)	1	3.52983e-05
644658896	WP_278276682.1	blaADC	7	0.000247088		51941552	WP_024435164.1	blaOXA (Intrinsic)	1	3.52983e-05
49044055	WP_032058136.1	blaADC	6	0.00021179		60515788	WP_031379883.1	blaOXA (Intrinsic)	1	3.52983e-05
49357498	WP_031993216.1	blaADC	6	0.00021179		86624367	WP_058222025.1	blaOXA (Intrinsic)	1	3.52983e-05
95089771	WP_057051142.1	blaADC	6	0.00021179		97301418	WP_057689514.1	blaOXA (Intrinsic)	1	3.52983e-05
412917343	WP_272294238.1	blaADC	6	0.00021179		110617539	WP_064191241.1	blaOXA (Intrinsic)	1	3.52983e-05
449691160	EKU8820187.1	blaADC	6	0.00021179		181997987	WP_105940483.1	blaOXA (Intrinsic)	1	3.52983e-05
459860912	WP_215742136.1	blaADC	6	0.00021179		186125574	WP_108564005.1	blaOXA (Intrinsic)	1	3.52983e-05
484281536	WP_223070052.1	blaADC	6	0.00021179		188099952	WP_109090482.1	blaOXA (Intrinsic)	1	3.52983e-05
543322929	WP_281726024.1	blaADC	6	0.00021179		222372460	WP_125267376.1	blaOXA (Intrinsic)	1	3.52983e-05
576728090	EKV6332213.1	blaADC	6	0.00021179		224837291	WP_125507808.1	blaOXA (Intrinsic)	1	3.52983e-05
620826912	EKW1717266.1	blaADC	6	0.00021179		224839384	WP_125542484.1	blaOXA (Intrinsic)	1	3.52983e-05
808533849	ENP7047824.1	blaADC	6	0.00021179		225996306	WP_126610498.1	blaOXA (Intrinsic)	1	3.52983e-05
48867542	WP_031988126.1	blaADC	5	0.000176491		257079861	WP_139846644.1	blaOXA (Intrinsic)	1	3.52983e-05
97300814	WP_057064145.1	blaADC	5	0.000176491		257328392	WP_140955150.1	blaOXA (Intrinsic)	1	3.52983e-05
112322317	WP_065022358.1	blaADC	5	0.000176491		274648953	WP_151437931.1	blaOXA (Intrinsic)	1	3.52983e-05
158168303	WP_094850348.1	blaADC	5	0.000176491		366690068	WP_192968553.1	blaOXA (Intrinsic)	1	3.52983e-05
197009706	WP_114259430.1	blaADC	5	0.000176491		388753761	HAV3305840.1	blaOXA (Intrinsic)	1	3.52983e-05
257318194	WP_140967057.1	blaADC	5	0.000176491		388882820	HAV4299227.1	blaOXA (Intrinsic)	1	3.52983e-05
276545271	WP_152306057.1	blaADC	5	0.000176491		388883003	HAV4299219.1	blaOXA (Intrinsic)	1	3.52983e-05
287490812	WP_159139625.1	blaADC	5	0.000176491		388883232	HAV4303162.1	blaOXA (Intrinsic)	1	3.52983e-05
361507279	WP_190596531.1	blaADC	5	0.000176491		388883422	HAV4280338.1	blaOXA (Intrinsic)	1	3.52983e-05
389084224	HDX5880523.1	blaADC	5	0.000176491		388887184	HAV4520007.1	blaOXA (Intrinsic)	1	3.52983e-05
390288316	EKW4664169.1	blaADC	5	0.000176491		388890391	HAV4641312.1	blaOXA (Intrinsic)	1	3.52983e-05
497586124	EKU2405606.1	blaADC	5	0.000176491		388890593	HAV4671991.1	blaOXA (Intrinsic)	1	3.52983e-05
514543952	EMF4858552.1	blaADC	5	0.000176491		389046868	HAV4804715.1	blaOXA (Intrinsic)	1	3.52983e-05
523543945	EKX8198103.1	blaADC	5	0.000176491		389048485	HAV4915504.1	blaOXA (Intrinsic)	1	3.52983e-05
542696486	WP_261487892.1	blaADC	5	0.000176491		389049799	EGY5284830.1	blaOXA (Intrinsic)	1	3.52983e-05
614893970	EKT8342260.1	blaADC	5	0.000176491		389061315	HAV5432714.1	blaOXA (Intrinsic)	1	3.52983e-05
842219255	EMZ3183622.1	blaADC	5	0.000176491		389065232	HAV5549144.1	blaOXA (Intrinsic)	1	3.52983e-05
48832778	WP_032050704.1	blaADC	4	0.000141193		389076725	HAV6083339.1	blaOXA (Intrinsic)	1	3.52983e-05
70871572	WP_038347894.1	blaADC	4	0.000141193		389077307	HAV6075443.1	blaOXA (Intrinsic)	1	3.52983e-05
107259700	WP_062937242.1	blaADC	4	0.000141193		389077440	HAV6063804.1	blaOXA (Intrinsic)	1	3.52983e-05
126924320	WP_071243437.1	blaADC	4	0.000141193		389077498	HAV6091645.1	blaOXA (Intrinsic)	1	3.52983e-05
139146604	WP_078207617.1	blaADC	4	0.000141193		472359525	EHU1455780.1	blaOXA (Intrinsic)	1	3.52983e-05
161266705	WP_096640856.1	blaADC	4	0.000141193		472439168	EHU2624352.1	blaOXA (Intrinsic)	1	3.52983e-05
164760259	WP_098714172.1	blaADC	4	0.000141193		472439362	EHU2761651.1	blaOXA (Intrinsic)	1	3.52983e-05
178491770	WP_104036287.1	blaADC	4	0.000141193		472445767	WP_218657243.1	blaOXA (Intrinsic)	1	3.52983e-05
197000891	WP_114225639.1	blaADC	4	0.000141193		487016098	HBJ3845436.1	blaOXA (Intrinsic)	1	3.52983e-05
197001717	WP_114182859.1	blaADC	4	0.000141193		490331768	WP_225545573.1	blaOXA (Intrinsic)	1	3.52983e-05
287731173	HCJ1340112.1	blaADC	4	0.000141193		496513582	EKV1025067.1	blaOXA (Intrinsic)	1	3.52983e-05
367063721	WP_193330029.1	blaADC	4	0.000141193		497963447	EKV2369101.1	blaOXA (Intrinsic)	1	3.52983e-05
388864256	EKT9393354.1	blaADC	4	0.000141193		498077547	EKV2595929.1	blaOXA (Intrinsic)	1	3.52983e-05
389325047	WP_201047330.1	blaADC	4	0.000141193		501755261	WP_228414332.1	blaOXA (Intrinsic)	1	3.52983e-05
390999954	EKX4303264.1	blaADC	4	0.000141193		505539218	EKU2285038.1	blaOXA (Intrinsic)	1	3.52983e-05
411891335	EKX4417227.1	blaADC	4	0.000141193		508313311	EKU2082488.1	blaOXA (Intrinsic)	1	3.52983e-05
508521244	EKU2090839.1	blaADC	4	0.000141193		508911769	HBM1787480.1	blaOXA (Intrinsic)	1	3.52983e-05
539609913	WP_243296071.1	blaADC	4	0.000141193		508911914	HBM2027232.1	blaOXA (Intrinsic)	1	3.52983e-05
588105389	EKV9384237.1	blaADC	4	0.000141193		512210372	EKU1514036.1	blaOXA (Intrinsic)	1	3.52983e-05
614917928	EKU0985961.1	blaADC	4	0.000141193		515142236	HBM8182016.1	blaOXA (Intrinsic)	1	3.52983e-05
647543218	WP_279723897.1	blaADC	4	0.000141193		524876553	WP_238637434.1	blaOXA (Intrinsic)	1	3.52983e-05
676902270	WP_303751265.1	blaADC	4	0.000141193		525449129	WP_238973467.1	blaOXA (Intrinsic)	1	3.52983e-05
692244135	ELA6826530.1	blaADC	4	0.000141193		526793091	EKU3613877.1	blaOXA (Intrinsic)	1	3.52983e-05
820179985	ENM5987728.1	blaADC	4	0.000141193		527240626	EKU3620603.1	blaOXA (Intrinsic)	1	3.52983e-05
33522912	WP_001211222.1	blaADC	3	0.000105895		532830103	EKX8875816.1	blaOXA (Intrinsic)	1	3.52983e-05
46330763	WP_023896398.1	blaADC	3	0.000105895		542141891	EKX8638529.1	blaOXA (Intrinsic)	1	3.52983e-05
48820362	WP_031964049.1	blaADC	3	0.000105895		542147827	EKU5620226.1	blaOXA (Intrinsic)	1	3.52983e-05
49363700	WP_032040597.1	blaADC	3	0.000105895		542571032	HCA5171124.1	blaOXA (Intrinsic)	1	3.52983e-05
50535325	WP_032002888.1	blaADC	3	0.000105895		542694295	EJB8465989.1	blaOXA (Intrinsic)	1	3.52983e-05
51944889	WP_024439205.1	blaADC	3	0.000105895		542702519	EJB8539267.1	blaOXA (Intrinsic)	1	3.52983e-05
85817434	WP_049080471.1	blaADC	3	0.000105895		543205749	EKU5220614.1	blaOXA (Intrinsic)	1	3.52983e-05
110311521	WP_064479042.1	blaADC	3	0.000105895		546256343	WP_247792006.1	blaOXA (Intrinsic)	1	3.52983e-05
111919071	WP_064905828.1	blaADC	3	0.000105895		546325098	EKW4074076.1	blaOXA (Intrinsic)	1	3.52983e-05
197014711	WP_114249876.1	blaADC	3	0.000105895		558722126	HCD9557440.1	blaOXA (Intrinsic)	1	3.52983e-05
210602976	WP_119904239.1	blaADC	3	0.000105895		558722376	HCD9561137.1	blaOXA (Intrinsic)	1	3.52983e-05
212101734	WP_120752750.1	blaADC	3	0.000105895		558722680	HCD9634918.1	blaOXA (Intrinsic)	1	3.52983e-05
231867471	WP_130036768.1	blaADC	3	0.000105895		558722697	HCD9648624.1	blaOXA (Intrinsic)	1	3.52983e-05
239257819	WP_133237455.1	blaADC	3	0.000105895		558723165	HCD9586680.1	blaOXA (Intrinsic)	1	3.52983e-05
377206465	WP_196085605.1	blaADC	3	0.000105895		558723421	HCD9687090.1	blaOXA (Intrinsic)	1	3.52983e-05
388755247	ELW9271825.1	blaADC	3	0.000105895		558726190	HCD9875146.1	blaOXA (Intrinsic)	1	3.52983e-05
388837977	EMC7788804.1	blaADC	3	0.000105895		558726313	HCD9878877.1	blaOXA (Intrinsic)	1	3.52983e-05
388863435	EKW7594710.1	blaADC	3	0.000105895		558727056	HCD9984277.1	blaOXA (Intrinsic)	1	3.52983e-05
388993380	WP_199970030.1	blaADC	3	0.000105895		558727062	HCD9984280.1	blaOXA (Intrinsic)	1	3.52983e-05
411891629	EKU4074414.1	blaADC	3	0.000105895		558732110	HCE0403239.1	blaOXA (Intrinsic)	1	3.52983e-05
459857311	WP_215757103.1	blaADC	3	0.000105895		558732419	HCE0437727.1	blaOXA (Intrinsic)	1	3.52983e-05
481258866	EHZ6782687.1	blaADC	3	0.000105895		558732522	HCE0437723.1	blaOXA (Intrinsic)	1	3.52983e-05
497567594	EKV2114919.1	blaADC	3	0.000105895		559119917	HCE4021858.1	blaOXA (Intrinsic)	1	3.52983e-05
499365667	ENN9398961.1	blaADC	3	0.000105895		559120498	HCE3992640.1	blaOXA (Intrinsic)	1	3.52983e-05
516466344	EKU1169764.1	blaADC	3	0.000105895		559122004	HCE4030081.1	blaOXA (Intrinsic)	1	3.52983e-05
519670038	EKU3798514.1	blaADC	3	0.000105895		560909832	HCG3417069.1	blaOXA (Intrinsic)	1	3.52983e-05
542141885	EKU4702666.1	blaADC	3	0.000105895		562379187	WP_253536293.1	blaOXA (Intrinsic)	1	3.52983e-05
571287713	WP_280032307.1	blaADC	3	0.000105895		562557047	EKT9884932.1	blaOXA (Intrinsic)	1	3.52983e-05
573685168	WP_257934702.1	blaADC	3	0.000105895		566909757	HCI3538956.1	blaOXA (Intrinsic)	1	3.52983e-05
588103532	EKV8356391.1	blaADC	3	0.000105895		568823521	EKT9064497.1	blaOXA (Intrinsic)	1	3.52983e-05
589276300	WP_264229174.1	blaADC	3	0.000105895		570429637	EKU7116546.1	blaOXA (Intrinsic)	1	3.52983e-05
589593770	HCQ9887799.1	blaADC	3	0.000105895		570429949	EKU7199671.1	blaOXA (Intrinsic)	1	3.52983e-05
601330273	HCW5676747.1	blaADC	3	0.000105895		570429952	EKU7199695.1	blaOXA (Intrinsic)	1	3.52983e-05
613341972	WP_271051712.1	blaADC	3	0.000105895		570617749	EKU6627575.1	blaOXA (Intrinsic)	1	3.52983e-05
614898598	EKW2956787.1	blaADC	3	0.000105895		570629498	EKW5180230.1	blaOXA (Intrinsic)	1	3.52983e-05
622628325	EKV5897572.1	blaADC	3	0.000105895		571287361	HCJ6350517.1	blaOXA (Intrinsic)	1	3.52983e-05
628591464	EMA3574164.1	blaADC	3	0.000105895		572047806	HCJ7949952.1	blaOXA (Intrinsic)	1	3.52983e-05
647523787	WP_279977371.1	blaADC	3	0.000105895		588963107	EKW6858798.1	blaOXA (Intrinsic)	1	3.52983e-05
657084821	WP_284073259.1	blaADC	3	0.000105895		589328389	HCQ5379603.1	blaOXA (Intrinsic)	1	3.52983e-05
659262328	WP_284928182.1	blaADC	3	0.000105895		589595197	HCQ9869300.1	blaOXA (Intrinsic)	1	3.52983e-05
676861407	WP_303285277.1	blaADC	3	0.000105895		594954078	WP_265631476.1	blaOXA (Intrinsic)	1	3.52983e-05
692275781	ELA8291658.1	blaADC	3	0.000105895		595273743	EKV8648230.1	blaOXA (Intrinsic)	1	3.52983e-05
709378093	ELN8901710.1	blaADC	3	0.000105895		596587033	HCT4777844.1	blaOXA (Intrinsic)	1	3.52983e-05
42450697	WP_111906128.1	blaADC	2	7.05965e-05		601317611	HCW4023228.1	blaOXA (Intrinsic)	1	3.52983e-05
51239273	WP_032045766.1	blaADC	2	7.05965e-05		601330885	HCW5911471.1	blaOXA (Intrinsic)	1	3.52983e-05
51943195	WP_024437073.1	blaADC	2	7.05965e-05		605566769	EKV7804906.1	blaOXA (Intrinsic)	1	3.52983e-05
64720832	WP_033107670.1	blaADC	2	7.05965e-05		608029619	WP_269525635.1	blaOXA (Intrinsic)	1	3.52983e-05
74010723	WP_041172357.1	blaADC	2	7.05965e-05		611683248	EMB6035308.1	blaOXA (Intrinsic)	1	3.52983e-05
95100968	WP_057051917.1	blaADC	2	7.05965e-05		611683251	EMB6035305.1	blaOXA (Intrinsic)	1	3.52983e-05
97312902	WP_057245932.1	blaADC	2	7.05965e-05		611683253	EMB6035310.1	blaOXA (Intrinsic)	1	3.52983e-05
98387182	WP_058061916.1	blaADC	2	7.05965e-05		611683256	EMB6035306.1	blaOXA (Intrinsic)	1	3.52983e-05
101484974	WP_059212791.1	blaADC	2	7.05965e-05		611683258	EMB6035309.1	blaOXA (Intrinsic)	1	3.52983e-05
134877836	WP_075400051.1	blaADC	2	7.05965e-05		614897790	EKW8980015.1	blaOXA (Intrinsic)	1	3.52983e-05
164759224	WP_098713078.1	blaADC	2	7.05965e-05		615570085	HDI2820390.1	blaOXA (Intrinsic)	1	3.52983e-05
164765464	WP_098731964.1	blaADC	2	7.05965e-05		616715059	WP_271651697.1	blaOXA (Intrinsic)	1	3.52983e-05
184134969	WP_106875214.1	blaADC	2	7.05965e-05		621868247	WP_272419082.1	blaOXA (Intrinsic)	1	3.52983e-05
197003085	WP_114159108.1	blaADC	2	7.05965e-05		622107157	EKV7113879.1	blaOXA (Intrinsic)	1	3.52983e-05
198154280	WP_114679089.1	blaADC	2	7.05965e-05		622142798	WP_272559457.1	blaOXA (Intrinsic)	1	3.52983e-05
199071275	WP_114892728.1	blaADC	2	7.05965e-05		622320939	EKV6134898.1	blaOXA (Intrinsic)	1	3.52983e-05
224832552	WP_125534912.1	blaADC	2	7.05965e-05		622627476	EKW8107114.1	blaOXA (Intrinsic)	1	3.52983e-05
225996212	WP_126610527.1	blaADC	2	7.05965e-05		622627495	EKW8145040.1	blaOXA (Intrinsic)	1	3.52983e-05
226933562	WP_128202204.1	blaADC	2	7.05965e-05		622627541	EKW8118573.1	blaOXA (Intrinsic)	1	3.52983e-05
239475534	WP_133356864.1	blaADC	2	7.05965e-05		628591706	EMB5856711.1	blaOXA (Intrinsic)	1	3.52983e-05
257078420	WP_139844990.1	blaADC	2	7.05965e-05		628823064	EKW9788542.1	blaOXA (Intrinsic)	1	3.52983e-05
257316616	WP_140947219.1	blaADC	2	7.05965e-05		632802029	EMB5810580.1	blaOXA (Intrinsic)	1	3.52983e-05
278502795	WP_153228123.1	blaADC	2	7.05965e-05		632802452	EKV5284681.1	blaOXA (Intrinsic)	1	3.52983e-05
278504084	WP_153227713.1	blaADC	2	7.05965e-05		632880595	EKW9470560.1	blaOXA (Intrinsic)	1	3.52983e-05
281878311	WP_155097769.1	blaADC	2	7.05965e-05		632889557	EKV5325199.1	blaOXA (Intrinsic)	1	3.52983e-05
291554299	WP_161298866.1	blaADC	2	7.05965e-05		639008159	EKV4708011.1	blaOXA (Intrinsic)	1	3.52983e-05
292724797	WP_162281584.1	blaADC	2	7.05965e-05		640359260	EKW2019879.1	blaOXA (Intrinsic)	1	3.52983e-05
298316969	WP_163049067.1	blaADC	2	7.05965e-05		646706601	EKW1301623.1	blaOXA (Intrinsic)	1	3.52983e-05
374652391	WP_195198152.1	blaADC	2	7.05965e-05		646789709	EKW0994808.1	blaOXA (Intrinsic)	1	3.52983e-05
388735230	EKU6306075.1	blaADC	2	7.05965e-05		646791746	EKV3854840.1	blaOXA (Intrinsic)	1	3.52983e-05
388752324	WP_280005551.1	blaADC	2	7.05965e-05		646792034	EKW1216719.1	blaOXA (Intrinsic)	1	3.52983e-05
388825790	EKU1874288.1	blaADC	2	7.05965e-05		646792054	EKW1205129.1	blaOXA (Intrinsic)	1	3.52983e-05
388829481	WP_257259596.1	blaADC	2	7.05965e-05		646792711	EKW1412414.1	blaOXA (Intrinsic)	1	3.52983e-05
388887102	WP_238979245.1	blaADC	2	7.05965e-05		647530029	WP_279715100.1	blaOXA (Intrinsic)	1	3.52983e-05
388887240	HAV4520026.1	blaADC	2	7.05965e-05		647531410	WP_279718513.1	blaOXA (Intrinsic)	1	3.52983e-05
389051675	HAV5029322.1	blaADC	2	7.05965e-05		647533351	WP_280033182.1	blaOXA (Intrinsic)	1	3.52983e-05
389082004	EHU1223280.1	blaADC	2	7.05965e-05		647537428	WP_279724659.1	blaOXA (Intrinsic)	1	3.52983e-05
427910204	WP_210169449.1	blaADC	2	7.05965e-05		647540014	WP_279722651.1	blaOXA (Intrinsic)	1	3.52983e-05
447206799	WP_212290682.1	blaADC	2	7.05965e-05		655047692	WP_283307831.1	blaOXA (Intrinsic)	1	3.52983e-05
449692618	EKV0121510.1	blaADC	2	7.05965e-05		655066232	WP_283328643.1	blaOXA (Intrinsic)	1	3.52983e-05
454481059	WP_213705185.1	blaADC	2	7.05965e-05		663861047	EKX2762616.1	blaOXA (Intrinsic)	1	3.52983e-05
459861579	WP_215752892.1	blaADC	2	7.05965e-05		674464978	WP_302924922.1	blaOXA (Intrinsic)	1	3.52983e-05
473599521	EKU8204700.1	blaADC	2	7.05965e-05		676934730	HEE5796067.1	blaOXA (Intrinsic)	1	3.52983e-05
487118538	WP_224355854.1	blaADC	2	7.05965e-05		690621470	WP_308034707.1	blaOXA (Intrinsic)	1	3.52983e-05
497071286	EKV0927416.1	blaADC	2	7.05965e-05		691859457	ELA3439293.1	blaOXA (Intrinsic)	1	3.52983e-05
497964083	EKV2340684.1	blaADC	2	7.05965e-05		692248619	ELA7167830.1	blaOXA (Intrinsic)	1	3.52983e-05
502333589	EKU2469972.1	blaADC	2	7.05965e-05		692275401	ELA8315204.1	blaOXA (Intrinsic)	1	3.52983e-05
504490059	EKU2451050.1	blaADC	2	7.05965e-05		692277480	ELA8591902.1	blaOXA (Intrinsic)	1	3.52983e-05
509913556	WP_232031168.1	blaADC	2	7.05965e-05		692283732	ELA9272304.1	blaOXA (Intrinsic)	1	3.52983e-05
519625053	WP_269524213.1	blaADC	2	7.05965e-05		692425916	ELA9603713.1	blaOXA (Intrinsic)	1	3.52983e-05
520177242	WP_236754280.1	blaADC	2	7.05965e-05		692436025	ELB0356595.1	blaOXA (Intrinsic)	1	3.52983e-05
527240460	EKT8491472.1	blaADC	2	7.05965e-05		692436141	ELB0402241.1	blaOXA (Intrinsic)	1	3.52983e-05
528426267	EKU3449217.1	blaADC	2	7.05965e-05		692436314	ELB0425337.1	blaOXA (Intrinsic)	1	3.52983e-05
543241725	WP_246891999.1	blaADC	2	7.05965e-05		692436425	ELB0372134.1	blaOXA (Intrinsic)	1	3.52983e-05
553404471	WP_249667990.1	blaADC	2	7.05965e-05		692436818	ELB0471123.1	blaOXA (Intrinsic)	1	3.52983e-05
558722699	ELB1489306.1	blaADC	2	7.05965e-05		692437139	ELB0691690.1	blaOXA (Intrinsic)	1	3.52983e-05
570618625	EKU6715353.1	blaADC	2	7.05965e-05		692444255	ELB0930182.1	blaOXA (Intrinsic)	1	3.52983e-05
580525291	EKW7415322.1	blaADC	2	7.05965e-05		692444701	ELB1004731.1	blaOXA (Intrinsic)	1	3.52983e-05
588447905	EKT7999040.1	blaADC	2	7.05965e-05		692564684	WP_308973045.1	blaOXA (Intrinsic)	1	3.52983e-05
589290497	HEE6651662.1	blaADC	2	7.05965e-05		697235047	ELC3583068.1	blaOXA (Intrinsic)	1	3.52983e-05
589596221	HCQ9863631.1	blaADC	2	7.05965e-05		698879684	WP_310673844.1	blaOXA (Intrinsic)	1	3.52983e-05
589995291	WP_264463797.1	blaADC	2	7.05965e-05		700032560	ELG9154557.1	blaOXA (Intrinsic)	1	3.52983e-05
601352187	HCW6375318.1	blaADC	2	7.05965e-05		701688829	HDZ1843428.1	blaOXA (Intrinsic)	1	3.52983e-05
607998644	WP_269491439.1	blaADC	2	7.05965e-05		701876592	ELI9819511.1	blaOXA (Intrinsic)	1	3.52983e-05
624052563	HDR2203635.1	blaADC	2	7.05965e-05		709762953	HEC0323716.1	blaOXA (Intrinsic)	1	3.52983e-05
628948115	HDL2404300.1	blaADC	2	7.05965e-05		710134296	ELQ4855724.1	blaOXA (Intrinsic)	1	3.52983e-05
646447935	HDR2015621.1	blaADC	2	7.05965e-05		710862181	WP_317293366.1	blaOXA (Intrinsic)	1	3.52983e-05
647529651	WP_280033640.1	blaADC	2	7.05965e-05		710868301	WP_317324704.1	blaOXA (Intrinsic)	1	3.52983e-05
687944956	WP_306698939.1	blaADC	2	7.05965e-05		711390107	WP_317458055.1	blaOXA (Intrinsic)	1	3.52983e-05
692246938	ELA7065903.1	blaADC	2	7.05965e-05		717649834	HEI8412625.1	blaOXA (Intrinsic)	1	3.52983e-05
692436761	ELB0512234.1	blaADC	2	7.05965e-05		723476458	ELZ9166052.1	blaOXA (Intrinsic)	1	3.52983e-05
698372890	WP_310612035.1	blaADC	2	7.05965e-05		723775747	HEM6850997.1	blaOXA (Intrinsic)	1	3.52983e-05
700683912	HDX5857765.1	blaADC	2	7.05965e-05		723782166	HEM7135676.1	blaOXA (Intrinsic)	1	3.52983e-05
709293399	ELN4111858.1	blaADC	2	7.05965e-05		723783716	HEM7308617.1	blaOXA (Intrinsic)	1	3.52983e-05
710863157	WP_317300248.1	blaADC	2	7.05965e-05		723811109	HEM8405706.1	blaOXA (Intrinsic)	1	3.52983e-05
712026255	WP_325785054.1	blaADC	2	7.05965e-05		725322174	ENK5962525.1	blaOXA (Intrinsic)	1	3.52983e-05
712983433	WP_321993619.1	blaADC	2	7.05965e-05		726108909	HEN9464754.1	blaOXA (Intrinsic)	1	3.52983e-05
808532814	-	blaADC	2	7.05965e-05		726165564	HEN9549502.1	blaOXA (Intrinsic)	1	3.52983e-05
33522914	WP_001211228.1	blaADC	1	3.52983e-05		727274867	HEO1802904.1	blaOXA (Intrinsic)	1	3.52983e-05
33522916	WP_001211231.1	blaADC	1	3.52983e-05		727277668	HEO1779472.1	blaOXA (Intrinsic)	1	3.52983e-05
33522919	WP_001211235.1	blaADC	1	3.52983e-05		728916664	EMC1591084.1	blaOXA (Intrinsic)	1	3.52983e-05
42450637	WP_265167567.1	blaADC	1	3.52983e-05		731526499	EMC7910533.1	blaOXA (Intrinsic)	1	3.52983e-05
48861800	WP_032009139.1	blaADC	1	3.52983e-05		833917967	WP_342046380.1	blaOXA (Intrinsic)	1	3.52983e-05
48890230	WP_032043764.1	blaADC	1	3.52983e-05		844388628	EMZ9332452.1	blaOXA (Intrinsic)	1	3.52983e-05
49044373	WP_031984514.1	blaADC	1	3.52983e-05		844408541	EMZ9453590.1	blaOXA (Intrinsic)	1	3.52983e-05
49360263	WP_032010263.1	blaADC	1	3.52983e-05		856412890	ENE9308543.1	blaOXA (Intrinsic)	1	3.52983e-05
51940097	WP_024433581.1	blaADC	1	3.52983e-05		865037323	WP_353723392.1	blaOXA (Intrinsic)	1	3.52983e-05
51941122	WP_024434716.1	blaADC	1	3.52983e-05		865046857	WP_353716804.1	blaOXA (Intrinsic)	1	3.52983e-05
61792339	WP_042791484.1	blaADC	1	3.52983e-05		867716270	ENJ4710201.1	blaOXA (Intrinsic)	1	3.52983e-05
67552836	HAV4519976.1	blaADC	1	3.52983e-05		882269603	ENK4449123.1	blaOXA (Intrinsic)	1	3.52983e-05
72521431	WP_043053807.1	blaADC	1	3.52983e-05		882510336	WP_367587170.1	blaOXA (Intrinsic)	1	3.52983e-05
95093088	WP_057689914.1	blaADC	1	3.52983e-05		885280158	ENL8574650.1	blaOXA (Intrinsic)	1	3.52983e-05
95096899	WP_057045705.1	blaADC	1	3.52983e-05		885532638	ENM0775028.1	blaOXA (Intrinsic)	1	3.52983e-05
95107899	WP_057054304.1	blaADC	1	3.52983e-05		897647207	ENQ9007807.1	blaOXA (Intrinsic)	1	3.52983e-05
95422478	WP_057694127.1	blaADC	1	3.52983e-05		815370624	-	blaOXA (Intrinsic)	1	3.52983e-05
107259642	WP_062937260.1	blaADC	1	3.52983e-05		836422111	-	blaOXA (Intrinsic)	1	3.52983e-05
110617711	WP_064191414.1	blaADC	1	3.52983e-05
111919325	WP_064831835.1	blaADC	1	3.52983e-05
114094714	WP_065709324.1	blaADC	1	3.52983e-05
114096115	WP_065717770.1	blaADC	1	3.52983e-05
124104836	WP_070469581.1	blaADC	1	3.52983e-05
132640513	WP_073820219.1	blaADC	1	3.52983e-05
139146463	WP_078194999.1	blaADC	1	3.52983e-05
139149499	WP_078208006.1	blaADC	1	3.52983e-05
156727347	WP_094273227.1	blaADC	1	3.52983e-05
164761498	WP_098721506.1	blaADC	1	3.52983e-05
164762178	WP_098728366.1	blaADC	1	3.52983e-05
164762800	WP_098729377.1	blaADC	1	3.52983e-05
178851954	WP_104877238.1	blaADC	1	3.52983e-05
181994347	WP_105908140.1	blaADC	1	3.52983e-05
181998615	WP_105940041.1	blaADC	1	3.52983e-05
182963307	WP_106440067.1	blaADC	1	3.52983e-05
189277435	WP_110138921.1	blaADC	1	3.52983e-05
195415652	WP_111848574.1	blaADC	1	3.52983e-05
197004622	WP_114252463.1	blaADC	1	3.52983e-05
197009375	WP_114198078.1	blaADC	1	3.52983e-05
207735150	WP_118878107.1	blaADC	1	3.52983e-05
207735473	WP_129533611.1	blaADC	1	3.52983e-05
222372087	WP_125267644.1	blaADC	1	3.52983e-05
224837460	WP_125507100.1	blaADC	1	3.52983e-05
224840090	WP_125825397.1	blaADC	1	3.52983e-05
225196797	WP_126052622.1	blaADC	1	3.52983e-05
231093197	WP_129193526.1	blaADC	1	3.52983e-05
244645234	WP_136360855.1	blaADC	1	3.52983e-05
250947922	WP_138140202.1	blaADC	1	3.52983e-05
257077688	WP_139844264.1	blaADC	1	3.52983e-05
257077788	WP_139844363.1	blaADC	1	3.52983e-05
257077791	WP_139844335.1	blaADC	1	3.52983e-05
257077907	WP_139844422.1	blaADC	1	3.52983e-05
257077955	WP_139844614.1	blaADC	1	3.52983e-05
257078082	WP_139844686.1	blaADC	1	3.52983e-05
257079316	WP_139846047.1	blaADC	1	3.52983e-05
257079496	WP_139846294.1	blaADC	1	3.52983e-05
257079519	WP_139846259.1	blaADC	1	3.52983e-05
257079735	WP_139846480.1	blaADC	1	3.52983e-05
257079747	WP_139846515.1	blaADC	1	3.52983e-05
257079804	WP_139846583.1	blaADC	1	3.52983e-05
257090990	WP_139890656.1	blaADC	1	3.52983e-05
257317418	WP_140960829.1	blaADC	1	3.52983e-05
257323301	WP_140966862.1	blaADC	1	3.52983e-05
257325902	WP_140983316.1	blaADC	1	3.52983e-05
257326704	WP_140982619.1	blaADC	1	3.52983e-05
257327668	WP_140973475.1	blaADC	1	3.52983e-05
257327804	WP_140993755.1	blaADC	1	3.52983e-05
260685353	WP_143213421.1	blaADC	1	3.52983e-05
292726295	WP_162278094.1	blaADC	1	3.52983e-05
292728558	WP_162282572.1	blaADC	1	3.52983e-05
301825450	WP_163071397.1	blaADC	1	3.52983e-05
314898071	WP_168650017.1	blaADC	1	3.52983e-05
330819450	WP_174764327.1	blaADC	1	3.52983e-05
359830134	WP_188235365.1	blaADC	1	3.52983e-05
365968337	HCW4901417.1	blaADC	1	3.52983e-05
374656424	WP_195205156.1	blaADC	1	3.52983e-05
377311413	WP_196256579.1	blaADC	1	3.52983e-05
388720148	WP_202746026.1	blaADC	1	3.52983e-05
388726133	EKX4162285.1	blaADC	1	3.52983e-05
388731788	EKX2604895.1	blaADC	1	3.52983e-05
388745852	EKX9460770.1	blaADC	1	3.52983e-05
388750688	HAV3014371.1	blaADC	1	3.52983e-05
388751163	HAV3071029.1	blaADC	1	3.52983e-05
388751576	HAV3082893.1	blaADC	1	3.52983e-05
388753381	HAV3233868.1	blaADC	1	3.52983e-05
388823770	EKY0393244.1	blaADC	1	3.52983e-05
388827275	HAV3556187.1	blaADC	1	3.52983e-05
388831724	HAV3729393.1	blaADC	1	3.52983e-05
388833124	HAV3816281.1	blaADC	1	3.52983e-05
388833509	HAV3887229.1	blaADC	1	3.52983e-05
388834004	HAV3912377.1	blaADC	1	3.52983e-05
388836859	EKY0929450.1	blaADC	1	3.52983e-05
388837143	EKY1000272.1	blaADC	1	3.52983e-05
388880981	HAV4217270.1	blaADC	1	3.52983e-05
388882743	HAV4299288.1	blaADC	1	3.52983e-05
388882760	HAV4299321.1	blaADC	1	3.52983e-05
388882762	HAV4299365.1	blaADC	1	3.52983e-05
388882764	HAV4299330.1	blaADC	1	3.52983e-05
388882773	HAV4299287.1	blaADC	1	3.52983e-05
388882805	HAV4299243.1	blaADC	1	3.52983e-05
388882806	HAV4299326.1	blaADC	1	3.52983e-05
388882809	HAV4299317.1	blaADC	1	3.52983e-05
388882812	HAV4299297.1	blaADC	1	3.52983e-05
388882821	HAV4299269.1	blaADC	1	3.52983e-05
388882839	HAV4299328.1	blaADC	1	3.52983e-05
388882847	HAV4299314.1	blaADC	1	3.52983e-05
388882848	HAV4299277.1	blaADC	1	3.52983e-05
388882856	HAV4299358.1	blaADC	1	3.52983e-05
388882857	HAV4299275.1	blaADC	1	3.52983e-05
388882862	HAV4299248.1	blaADC	1	3.52983e-05
388882877	HAV4299295.1	blaADC	1	3.52983e-05
388882879	HAV4299324.1	blaADC	1	3.52983e-05
388882884	HAV4299292.1	blaADC	1	3.52983e-05
388882895	HAV4299315.1	blaADC	1	3.52983e-05
388882896	HAV4299340.1	blaADC	1	3.52983e-05
388882897	HAV4299319.1	blaADC	1	3.52983e-05
388882899	HAV4299322.1	blaADC	1	3.52983e-05
388882905	HAV4299304.1	blaADC	1	3.52983e-05
388882913	HAV4299374.1	blaADC	1	3.52983e-05
388882920	HAV4299281.1	blaADC	1	3.52983e-05
388882923	HAV4299343.1	blaADC	1	3.52983e-05
388882925	HAV4299279.1	blaADC	1	3.52983e-05
388882930	HAV4299291.1	blaADC	1	3.52983e-05
388882933	HAV4299300.1	blaADC	1	3.52983e-05
388882937	HAV4299312.1	blaADC	1	3.52983e-05
388882948	HAV4299271.1	blaADC	1	3.52983e-05
388882952	HAV4299306.1	blaADC	1	3.52983e-05
388882975	HAV4299307.1	blaADC	1	3.52983e-05
388882977	HAV4299350.1	blaADC	1	3.52983e-05
388882983	HAV4299299.1	blaADC	1	3.52983e-05
388882984	HAV4299302.1	blaADC	1	3.52983e-05
388882991	HAV4299327.1	blaADC	1	3.52983e-05
388882994	HAV4299246.1	blaADC	1	3.52983e-05
388882995	HAV4299284.1	blaADC	1	3.52983e-05
388883000	HAV4299258.1	blaADC	1	3.52983e-05
388883006	HAV4299309.1	blaADC	1	3.52983e-05
388883061	HAV4268944.1	blaADC	1	3.52983e-05
388883171	HAV4303154.1	blaADC	1	3.52983e-05
388887065	HAV4519946.1	blaADC	1	3.52983e-05
388887073	HAV4519982.1	blaADC	1	3.52983e-05
388887076	HAV4519926.1	blaADC	1	3.52983e-05
388887077	HAV4519830.1	blaADC	1	3.52983e-05
388887078	HAV4519826.1	blaADC	1	3.52983e-05
388887079	HAV4519846.1	blaADC	1	3.52983e-05
388887084	HAV4520027.1	blaADC	1	3.52983e-05
388887089	HAV4519922.1	blaADC	1	3.52983e-05
388887090	HAV4520068.1	blaADC	1	3.52983e-05
388887094	HAV4520103.1	blaADC	1	3.52983e-05
388887108	HAV4519996.1	blaADC	1	3.52983e-05
388887116	HAV4520091.1	blaADC	1	3.52983e-05
388887119	HAV4519874.1	blaADC	1	3.52983e-05
388887121	HAV4519900.1	blaADC	1	3.52983e-05
388887123	HAV4519948.1	blaADC	1	3.52983e-05
388887129	HAV4520089.1	blaADC	1	3.52983e-05
388887130	HAV4520087.1	blaADC	1	3.52983e-05
388887131	HAV4519944.1	blaADC	1	3.52983e-05
388887134	HAV4520023.1	blaADC	1	3.52983e-05
388887137	HAV4520082.1	blaADC	1	3.52983e-05
388887140	HAV4519980.1	blaADC	1	3.52983e-05
388887143	HAV4519952.1	blaADC	1	3.52983e-05
388887147	HAV4520102.1	blaADC	1	3.52983e-05
388887148	HAV4519870.1	blaADC	1	3.52983e-05
388887155	HAV4520086.1	blaADC	1	3.52983e-05
388887159	HAV4519964.1	blaADC	1	3.52983e-05
388887162	HAV4520078.1	blaADC	1	3.52983e-05
388887167	HAV4520060.1	blaADC	1	3.52983e-05
388887171	HAV4520058.1	blaADC	1	3.52983e-05
388887175	HAV4519978.1	blaADC	1	3.52983e-05
388887181	HAV4519892.1	blaADC	1	3.52983e-05
388887190	HAV4519986.1	blaADC	1	3.52983e-05
388887192	HAV4520069.1	blaADC	1	3.52983e-05
388887194	WP_311033302.1	blaADC	1	3.52983e-05
388887201	HAV4520036.1	blaADC	1	3.52983e-05
388887202	HAV4520074.1	blaADC	1	3.52983e-05
388887204	HAV4519896.1	blaADC	1	3.52983e-05
388887210	HAV4520052.1	blaADC	1	3.52983e-05
388887213	HAV4520080.1	blaADC	1	3.52983e-05
388887218	HAV4519962.1	blaADC	1	3.52983e-05
388887220	HAV4519840.1	blaADC	1	3.52983e-05
388887223	HAV4520014.1	blaADC	1	3.52983e-05
388887232	HAV4520099.1	blaADC	1	3.52983e-05
388887233	HAV4519862.1	blaADC	1	3.52983e-05
388887234	HAV4520055.1	blaADC	1	3.52983e-05
388887238	HAV4519934.1	blaADC	1	3.52983e-05
388887239	HAV4520100.1	blaADC	1	3.52983e-05
388887241	HAV4520038.1	blaADC	1	3.52983e-05
388887551	HAV4486068.1	blaADC	1	3.52983e-05
388887670	HAV4508356.1	blaADC	1	3.52983e-05
388888250	HAV4523942.1	blaADC	1	3.52983e-05
388888343	HAV4535267.1	blaADC	1	3.52983e-05
388888618	HAV4546669.1	blaADC	1	3.52983e-05
388889305	HAV4575824.1	blaADC	1	3.52983e-05
388890065	HAV4660667.1	blaADC	1	3.52983e-05
388890367	HAV4629959.1	blaADC	1	3.52983e-05
388891357	HAV4735988.1	blaADC	1	3.52983e-05
388988360	WP_199938497.1	blaADC	1	3.52983e-05
388991683	WP_199967656.1	blaADC	1	3.52983e-05
388993884	WP_199960861.1	blaADC	1	3.52983e-05
389047926	HAV4911664.1	blaADC	1	3.52983e-05
389048689	HAV4976379.1	blaADC	1	3.52983e-05
389056169	HAV5315180.1	blaADC	1	3.52983e-05
389058560	HAV5382056.1	blaADC	1	3.52983e-05
389070303	HAV5769295.1	blaADC	1	3.52983e-05
389071583	HAV5934678.1	blaADC	1	3.52983e-05
389073130	HAV5944825.1	blaADC	1	3.52983e-05
389076024	HAV6023718.1	blaADC	1	3.52983e-05
389082136	HBI1353645.1	blaADC	1	3.52983e-05
390288205	HAV7069780.1	blaADC	1	3.52983e-05
407009900	WP_204083332.1	blaADC	1	3.52983e-05
411891227	EKX4286862.1	blaADC	1	3.52983e-05
411891263	EKX4288929.1	blaADC	1	3.52983e-05
411891556	EKX4319075.1	blaADC	1	3.52983e-05
413059759	EKX4926108.1	blaADC	1	3.52983e-05
414229319	WP_206649345.1	blaADC	1	3.52983e-05
441011382	HBC3621948.1	blaADC	1	3.52983e-05
472418230	EHU2245957.1	blaADC	1	3.52983e-05
472439070	EHU2592242.1	blaADC	1	3.52983e-05
472440898	EHU3008378.1	blaADC	1	3.52983e-05
472441021	EHU3250955.1	blaADC	1	3.52983e-05
472452637	WP_218664393.1	blaADC	1	3.52983e-05
472500416	HBI1347246.1	blaADC	1	3.52983e-05
473650607	HBI2553231.1	blaADC	1	3.52983e-05
477864635	HBI3690328.1	blaADC	1	3.52983e-05
484167134	WP_223042287.1	blaADC	1	3.52983e-05
484280215	WP_223082697.1	blaADC	1	3.52983e-05
484612800	WP_223241004.1	blaADC	1	3.52983e-05
486052160	EKV0483371.1	blaADC	1	3.52983e-05
486052225	EKV1325539.1	blaADC	1	3.52983e-05
486053911	EKT8147816.1	blaADC	1	3.52983e-05
487026218	HBJ5302942.1	blaADC	1	3.52983e-05
490442814	EKV0224592.1	blaADC	1	3.52983e-05
495626249	EKV1820960.1	blaADC	1	3.52983e-05
496513178	EKV1184371.1	blaADC	1	3.52983e-05
497612012	EKV0864505.1	blaADC	1	3.52983e-05
499359295	EKU7972397.1	blaADC	1	3.52983e-05
499366149	EKV2906489.1	blaADC	1	3.52983e-05
501755593	WP_228413244.1	blaADC	1	3.52983e-05
501922795	EKU0573653.1	blaADC	1	3.52983e-05
508304342	EKX7163691.1	blaADC	1	3.52983e-05
508313297	EKU2082494.1	blaADC	1	3.52983e-05
508313308	EKU2082491.1	blaADC	1	3.52983e-05
508911826	HBM1814504.1	blaADC	1	3.52983e-05
508917491	HBM2180181.1	blaADC	1	3.52983e-05
514547877	ELB1044454.1	blaADC	1	3.52983e-05
515142233	HBM8182028.1	blaADC	1	3.52983e-05
516252994	WP_234693576.1	blaADC	1	3.52983e-05
517374186	HBN4491606.1	blaADC	1	3.52983e-05
518348282	EKW1034905.1	blaADC	1	3.52983e-05
523539881	EKU4102011.1	blaADC	1	3.52983e-05
524532544	EKU4221570.1	blaADC	1	3.52983e-05
524876194	WP_238614085.1	blaADC	1	3.52983e-05
526793315	EKU3614751.1	blaADC	1	3.52983e-05
527239818	EKU3594529.1	blaADC	1	3.52983e-05
532830196	EKU2644573.1	blaADC	1	3.52983e-05
532831217	EKU2667730.1	blaADC	1	3.52983e-05
532831349	EKX8567491.1	blaADC	1	3.52983e-05
532831595	EKU2518383.1	blaADC	1	3.52983e-05
532876320	EKX8106362.1	blaADC	1	3.52983e-05
534902092	WP_242104183.1	blaADC	1	3.52983e-05
542112136	EKU5438431.1	blaADC	1	3.52983e-05
542558354	HCA4917904.1	blaADC	1	3.52983e-05
542558880	HCA4946083.1	blaADC	1	3.52983e-05
542562313	HCA5041787.1	blaADC	1	3.52983e-05
542564799	HCA5119006.1	blaADC	1	3.52983e-05
542568528	HCA5144806.1	blaADC	1	3.52983e-05
542571270	HCA5184181.1	blaADC	1	3.52983e-05
542579244	HCA5257938.1	blaADC	1	3.52983e-05
542613054	HCA5368060.1	blaADC	1	3.52983e-05
542694405	EJB8463020.1	blaADC	1	3.52983e-05
542703058	EJB8536514.1	blaADC	1	3.52983e-05
543205392	EKW4259148.1	blaADC	1	3.52983e-05
544982656	WP_246990995.1	blaADC	1	3.52983e-05
545097811	EKW4203391.1	blaADC	1	3.52983e-05
554002452	WP_249846217.1	blaADC	1	3.52983e-05
555125263	WP_250176401.1	blaADC	1	3.52983e-05
558722131	HCD9557412.1	blaADC	1	3.52983e-05
558722381	HCD9561161.1	blaADC	1	3.52983e-05
558722688	HCD9634926.1	blaADC	1	3.52983e-05
558723767	HCD9741148.1	blaADC	1	3.52983e-05
558726304	HCD9878883.1	blaADC	1	3.52983e-05
558727618	HCE0160048.1	blaADC	1	3.52983e-05
558729647	HCE0362091.1	blaADC	1	3.52983e-05
558732092	HCE0403260.1	blaADC	1	3.52983e-05
558747947	HCE0587273.1	blaADC	1	3.52983e-05
558791264	HCE0676935.1	blaADC	1	3.52983e-05
558791634	HCE0760975.1	blaADC	1	3.52983e-05
558799407	HCE0926178.1	blaADC	1	3.52983e-05
559120495	HCE3992633.1	blaADC	1	3.52983e-05
559125054	HCE4163018.1	blaADC	1	3.52983e-05
559125055	HCE4163016.1	blaADC	1	3.52983e-05
559125359	HCE4193353.1	blaADC	1	3.52983e-05
561623585	EKU0416167.1	blaADC	1	3.52983e-05
562560568	EKU0006318.1	blaADC	1	3.52983e-05
566727679	WP_254989379.1	blaADC	1	3.52983e-05
566909685	HCI3539531.1	blaADC	1	3.52983e-05
568412252	HCI7194090.1	blaADC	1	3.52983e-05
568749716	EKT9106205.1	blaADC	1	3.52983e-05
568799757	HCJ0570995.1	blaADC	1	3.52983e-05
570618932	EKU6729662.1	blaADC	1	3.52983e-05
570630095	EKU6994817.1	blaADC	1	3.52983e-05
570630724	EKU6890010.1	blaADC	1	3.52983e-05
570630910	EKW5372602.1	blaADC	1	3.52983e-05
571301238	HCJ6508773.1	blaADC	1	3.52983e-05
571306105	HCJ6673155.1	blaADC	1	3.52983e-05
571307232	HCJ6700589.1	blaADC	1	3.52983e-05
571549205	HCJ7466090.1	blaADC	1	3.52983e-05
572047798	HCJ7949989.1	blaADC	1	3.52983e-05
574221439	EKU6479538.1	blaADC	1	3.52983e-05
575351765	WP_258583324.1	blaADC	1	3.52983e-05
576652000	EKW0541966.1	blaADC	1	3.52983e-05
576663626	EKW0531463.1	blaADC	1	3.52983e-05
580543371	EKW7575776.1	blaADC	1	3.52983e-05
584445402	WP_262100805.1	blaADC	1	3.52983e-05
584800182	WP_262124028.1	blaADC	1	3.52983e-05
584800711	WP_262127181.1	blaADC	1	3.52983e-05
588105086	EKT8476119.1	blaADC	1	3.52983e-05
588962915	EKW6889331.1	blaADC	1	3.52983e-05
593704575	HCS1002729.1	blaADC	1	3.52983e-05
596139376	EKV8626443.1	blaADC	1	3.52983e-05
596395522	HCT1805700.1	blaADC	1	3.52983e-05
596418282	HCT2640808.1	blaADC	1	3.52983e-05
597668544	HCU0566837.1	blaADC	1	3.52983e-05
597715452	EKV8278949.1	blaADC	1	3.52983e-05
597715942	EKW6505414.1	blaADC	1	3.52983e-05
600716435	HCV3126674.1	blaADC	1	3.52983e-05
601315206	HCW3745889.1	blaADC	1	3.52983e-05
601316603	HCW3844114.1	blaADC	1	3.52983e-05
601316707	HCW3855763.1	blaADC	1	3.52983e-05
601317264	HCW3941099.1	blaADC	1	3.52983e-05
601319630	HCW4114357.1	blaADC	1	3.52983e-05
601326571	HCW4898133.1	blaADC	1	3.52983e-05
601326718	HCW4879065.1	blaADC	1	3.52983e-05
601327646	HCW5140886.1	blaADC	1	3.52983e-05
601328768	HCW5149076.1	blaADC	1	3.52983e-05
601351456	HCW6229136.1	blaADC	1	3.52983e-05
601351639	HCW6290929.1	blaADC	1	3.52983e-05
601351999	HCW6382760.1	blaADC	1	3.52983e-05
601352331	HCW6390872.1	blaADC	1	3.52983e-05
601352654	HCW6391815.1	blaADC	1	3.52983e-05
601356342	HCW6604178.1	blaADC	1	3.52983e-05
602807396	EKV8122168.1	blaADC	1	3.52983e-05
611683065	EKV6569510.1	blaADC	1	3.52983e-05
611683514	EKV6463898.1	blaADC	1	3.52983e-05
614890028	EKV7763253.1	blaADC	1	3.52983e-05
614890029	EKV7761797.1	blaADC	1	3.52983e-05
614896805	EKW0575424.1	blaADC	1	3.52983e-05
615519792	HDI2534590.1	blaADC	1	3.52983e-05
615557358	HDI2936026.1	blaADC	1	3.52983e-05
616635996	HDI5715284.1	blaADC	1	3.52983e-05
616636863	EMB5952078.1	blaADC	1	3.52983e-05
616715095	WP_271651802.1	blaADC	1	3.52983e-05
621967949	WP_272408170.1	blaADC	1	3.52983e-05
621985299	WP_272342309.1	blaADC	1	3.52983e-05
622039141	WP_272230989.1	blaADC	1	3.52983e-05
622245020	WP_347459111.1	blaADC	1	3.52983e-05
622245256	HDJ7836001.1	blaADC	1	3.52983e-05
622320912	EKV6143711.1	blaADC	1	3.52983e-05
632801904	EKW9513399.1	blaADC	1	3.52983e-05
632802125	EKV5265936.1	blaADC	1	3.52983e-05
632802187	EKW9569563.1	blaADC	1	3.52983e-05
632880279	EKW9457707.1	blaADC	1	3.52983e-05
635997744	EKW2555528.1	blaADC	1	3.52983e-05
638972274	EKW2226149.1	blaADC	1	3.52983e-05
639870372	EKW2152679.1	blaADC	1	3.52983e-05
642983378	EKW1616708.1	blaADC	1	3.52983e-05
646786587	EKV4016524.1	blaADC	1	3.52983e-05
647155554	EKW0953194.1	blaADC	1	3.52983e-05
647300640	WP_279969750.1	blaADC	1	3.52983e-05
647522728	WP_280035844.1	blaADC	1	3.52983e-05
647530542	WP_279715274.1	blaADC	1	3.52983e-05
647531378	WP_279718812.1	blaADC	1	3.52983e-05
647533003	WP_280007129.1	blaADC	1	3.52983e-05
647538206	WP_280041625.1	blaADC	1	3.52983e-05
647538872	WP_280039193.1	blaADC	1	3.52983e-05
647539828	WP_279722239.1	blaADC	1	3.52983e-05
647540901	WP_279983317.1	blaADC	1	3.52983e-05
657662258	WP_284626098.1	blaADC	1	3.52983e-05
659262128	WP_284926932.1	blaADC	1	3.52983e-05
660716092	EKU2082492.1	blaADC	1	3.52983e-05
663472590	WP_289652455.1	blaADC	1	3.52983e-05
663472724	WP_289652509.1	blaADC	1	3.52983e-05
673211096	WP_301429998.1	blaADC	1	3.52983e-05
676877402	WP_303317945.1	blaADC	1	3.52983e-05
676934833	HEE5793603.1	blaADC	1	3.52983e-05
684354221	WP_306219534.1	blaADC	1	3.52983e-05
684355418	WP_306229592.1	blaADC	1	3.52983e-05
684356347	WP_306231467.1	blaADC	1	3.52983e-05
687952758	WP_306723196.1	blaADC	1	3.52983e-05
690621434	WP_308034692.1	blaADC	1	3.52983e-05
691207202	EKZ0684243.1	blaADC	1	3.52983e-05
692244453	ELA6798536.1	blaADC	1	3.52983e-05
692245761	ELA6859720.1	blaADC	1	3.52983e-05
692255840	ELA7471127.1	blaADC	1	3.52983e-05
692277957	ELA8713047.1	blaADC	1	3.52983e-05
692278017	ELA8709214.1	blaADC	1	3.52983e-05
692278174	ELA8655956.1	blaADC	1	3.52983e-05
692278280	ELA8717147.1	blaADC	1	3.52983e-05
692426641	ELA9781272.1	blaADC	1	3.52983e-05
692436238	ELB0322674.1	blaADC	1	3.52983e-05
692436287	ELB0383232.1	blaADC	1	3.52983e-05
692436882	ELB0588381.1	blaADC	1	3.52983e-05
692443866	ELB0808954.1	blaADC	1	3.52983e-05
692444099	ELB0911612.1	blaADC	1	3.52983e-05
692464938	ELB1614383.1	blaADC	1	3.52983e-05
692471851	HDU8504028.1	blaADC	1	3.52983e-05
692666860	HDV0602819.1	blaADC	1	3.52983e-05
692666909	WP_334264835.1	blaADC	1	3.52983e-05
692666925	HDV0602825.1	blaADC	1	3.52983e-05
692666941	HDV0602815.1	blaADC	1	3.52983e-05
692666948	HDV0602824.1	blaADC	1	3.52983e-05
692666962	HDV0602823.1	blaADC	1	3.52983e-05
692669223	HDV0663430.1	blaADC	1	3.52983e-05
692679246	HDV0720710.1	blaADC	1	3.52983e-05
697363455	ELC9190147.1	blaADC	1	3.52983e-05
698247896	ELD1863578.1	blaADC	1	3.52983e-05
698878661	WP_310711119.1	blaADC	1	3.52983e-05
699407675	ELF0882128.1	blaADC	1	3.52983e-05
700689126	HDX6036093.1	blaADC	1	3.52983e-05
700690673	HDX6176433.1	blaADC	1	3.52983e-05
700691810	HDX6222815.1	blaADC	1	3.52983e-05
700691824	HDX6222817.1	blaADC	1	3.52983e-05
701876588	ELI9819490.1	blaADC	1	3.52983e-05
704941219	ELJ9367872.1	blaADC	1	3.52983e-05
709378399	ELN8942848.1	blaADC	1	3.52983e-05
710862403	WP_317293107.1	blaADC	1	3.52983e-05
710864085	WP_317364396.1	blaADC	1	3.52983e-05
710867243	WP_317310464.1	blaADC	1	3.52983e-05
710868213	WP_317325339.1	blaADC	1	3.52983e-05
711274126	ELS1985172.1	blaADC	1	3.52983e-05
712073922	HEM8709601.1	blaADC	1	3.52983e-05
712089809	ENR4572025.1	blaADC	1	3.52983e-05
712246888	ELT0469379.1	blaADC	1	3.52983e-05
712247746	HEE6020657.1	blaADC	1	3.52983e-05
712248644	HEE6164708.1	blaADC	1	3.52983e-05
712251775	HEE6560667.1	blaADC	1	3.52983e-05
712372584	WP_317857165.1	blaADC	1	3.52983e-05
712373346	WP_317859122.1	blaADC	1	3.52983e-05
712386528	ELT4575142.1	blaADC	1	3.52983e-05
712413882	ELT5728200.1	blaADC	1	3.52983e-05
717651438	HEI8443435.1	blaADC	1	3.52983e-05
718417793	ENK7214134.1	blaADC	1	3.52983e-05
723125064	ELZ5949960.1	blaADC	1	3.52983e-05
723125078	ELZ5949966.1	blaADC	1	3.52983e-05
723793886	HEM7760573.1	blaADC	1	3.52983e-05
723795101	HEM7768179.1	blaADC	1	3.52983e-05
723805216	HEM8164164.1	blaADC	1	3.52983e-05
723806819	HEM8257771.1	blaADC	1	3.52983e-05
726168080	HEN9529496.1	blaADC	1	3.52983e-05
727245883	EMB6903461.1	blaADC	1	3.52983e-05
727269167	EMB9844161.1	blaADC	1	3.52983e-05
727274703	HEO1802980.1	blaADC	1	3.52983e-05
727280349	HEO1818852.1	blaADC	1	3.52983e-05
729064404	EMC2545263.1	blaADC	1	3.52983e-05
729065106	EMC2506266.1	blaADC	1	3.52983e-05
729721243	EMC3399626.1	blaADC	1	3.52983e-05
774285443	EME0419432.1	blaADC	1	3.52983e-05
775152132	EME3859333.1	blaADC	1	3.52983e-05
779443140	WP_327759740.1	blaADC	1	3.52983e-05
781371192	EME9736857.1	blaADC	1	3.52983e-05
798964036	EMF9015657.1	blaADC	1	3.52983e-05
801159550	EMG1871099.1	blaADC	1	3.52983e-05
833374801	WP_341765879.1	blaADC	1	3.52983e-05
849873220	ENC9186348.1	blaADC	1	3.52983e-05
859353357	ENG5689991.1	blaADC	1	3.52983e-05
862300093	WP_350499751.1	blaADC	1	3.52983e-05
862300444	WP_350501552.1	blaADC	1	3.52983e-05
865038872	WP_353731704.1	blaADC	1	3.52983e-05
865049680	WP_353732051.1	blaADC	1	3.52983e-05
865054722	WP_353724833.1	blaADC	1	3.52983e-05
865055546	WP_353732734.1	blaADC	1	3.52983e-05
865056778	WP_353728975.1	blaADC	1	3.52983e-05
867561720	ENJ3225819.1	blaADC	1	3.52983e-05
867716212	ENJ4733778.1	blaADC	1	3.52983e-05
867716405	ENJ4832096.1	blaADC	1	3.52983e-05
883346550	ENL2565766.1	blaADC	1	3.52983e-05
883529182	ENL3640776.1	blaADC	1	3.52983e-05
885278499	ENL8334616.1	blaADC	1	3.52983e-05
885624177	WP_368575532.1	blaADC	1	3.52983e-05
886488861	WP_369346316.1	blaADC	1	3.52983e-05
887779088	ENM4072324.1	blaADC	1	3.52983e-05
887847136	ENM6626558.1	blaADC	1	3.52983e-05
898937341	ENR5170264.1	blaADC	1	3.52983e-05
898938938	ENR5728282.1	blaADC	1	3.52983e-05
898938981	ENR5754528.1	blaADC	1	3.52983e-05
810474833	-	blaADC	1	3.52983e-05
815368726	-	blaADC	1	3.52983e-05
816208370	-	blaADC	1	3.52983e-05
816208371	-	blaADC	1	3.52983e-05
818216482	-	blaADC	1	3.52983e-05
824642418	-	blaADC	1	3.52983e-05
824750366	-	blaADC	1	3.52983e-05
826504932	-	blaADC	1	3.52983e-05
833001975	-	blaADC	1	3.52983e-05
833002999	-	blaADC	1	3.52983e-05
836421642	-	blaADC	1	3.52983e-05

## Sheet: S7
Allele	OXA Family	Isolates	Percentage		Gene	OXA Family	Isolates	Percentage
blaOXA-23	blaOXA-23	17833	0.629474		blaOXA (Acquired)	blaOXA-23	18102	0.638969
blaTEM-1	-	8804	0.310766		blaTEM	-	8864	0.312884
blaOXA-24	blaOXA-24	2034	0.0717967		blaOXA (Acquired)	blaOXA-24	3983	0.140593
blaOXA-72	blaOXA-24	1872	0.0660784		blaNDM	-	1557	0.0549594
blaNDM-1	-	1484	0.0523826		blaCARB	-	741	0.026156
blaCARB-16	-	411	0.0145076		blaOXA (Acquired)	blaOXA-134	641	0.0226262
blaOXA-237	blaOXA-134	407	0.0143664		blaPER	-	595	0.0210025
blaOXA-58	blaOXA-58	376	0.0132721		blaOXA (Acquired)	blaOXA-58	418	0.0147547
blaPER-7	-	321	0.0113307		blaCTX-M	-	195	0.00688316
blaCARB-2	-	317	0.0111896		blaGES	-	137	0.00483586
blaPER-1	-	260	0.00917755		blaSHV	-	81	0.00285916
blaOXA-235	blaOXA-134	232	0.0081892		blaOXA (Acquired)	blaOXA-143	47	0.00165902
blaOXA	blaOXA-23	162	0.00571832		blaVEB	-	40	0.00141193
blaOXA-225	blaOXA-23	142	0.00501235		blaOXA (Acquired)	blaOXA-2	31	0.00109425
blaGES-11	-	107	0.00377691		blaOXA (Acquired)	blaOXA-48	31	0.00109425
blaCTX-M-15	-	103	0.00363572		blaMCA	-	20	0.000705965
blaCTX-M-115	-	64	0.00225909		blaOXA (Acquired)	blaOXA-20	19	0.000670667
blaOXA	blaOXA-24	50	0.00176491		blaKPC	-	13	0.000458878
blaTEM	-	48	0.00169432		blaPSE	-	13	0.000458878
blaSHV-12	-	43	0.00151783		blaVIM	-	13	0.000458878
blaNDM-2	-	39	0.00137663		blaOXA (Acquired)	blaOXA-1	12	0.000423579
blaOXA-253	blaOXA-143	38	0.00134133		blaOXA (Acquired)	blaOXA-10	12	0.000423579
blaOXA-239	blaOXA-23	36	0.00127074		blaCMY	-	11	0.000388281
blaTEM-116	-	33	0.00116484		blaOXA (Acquired)	blaOXA-9	7	0.000247088
blaOXA-2	blaOXA-2	31	0.00109425		blaIMP	-	6	0.00021179
blaOXA-252	blaOXA-48	30	0.00105895
blaNDM-5	-	27	0.000953053
blaOXA-398	blaOXA-23	23	0.00081186
blaCTX-M-55	-	22	0.000776562
blaVEB-1	-	21	0.000741264
blaOXA-420	blaOXA-58	20	0.000705965
blaMCA	-	20	0.000705965
blaOXA-20	blaOXA-20	19	0.000670667
blaSHV-5	-	19	0.000670667
blaOXA-139	blaOXA-24	18	0.000635369
blaSHV	-	15	0.000529474
blaPSE	-	13	0.000458878
blaOXA-1	blaOXA-1	12	0.000423579
blaOXA-10	blaOXA-10	12	0.000423579
blaOXA-207	blaOXA-24	11	0.000388281
blaGES-35	-	10	0.000352983
blaVEB-21	-	10	0.000352983
blaCARB-49	-	9	0.000317684
blaGES-12	-	9	0.000317684
blaCMY-30	-	8	0.000282386
blaVIM-5	-	8	0.000282386
blaOXA-1040	blaOXA-24	7	0.000247088
blaOXA-164	blaOXA-58	7	0.000247088
blaOXA-9	blaOXA-9	7	0.000247088
blaKPC-3	-	7	0.000247088
blaOXA	blaOXA-58	6	0.00021179
blaOXA-440	blaOXA-23	6	0.00021179
blaKPC-2	-	6	0.00021179
blaVEB-9	-	6	0.00021179
blaOXA-657	blaOXA-23	5	0.000176491
blaCARB-50	-	5	0.000176491
blaCTX-M-2	-	5	0.000176491
blaPER-10	-	5	0.000176491
blaOXA	blaOXA-143	4	0.000141193
blaOXA-96	blaOXA-58	4	0.000141193
blaGES	-	4	0.000141193
blaNDM-6	-	4	0.000141193
blaPER	-	4	0.000141193
blaPER-13	-	4	0.000141193
blaOXA	blaOXA-134	3	0.000105895
blaOXA-1178	blaOXA-58	3	0.000105895
blaOXA-366	blaOXA-23	3	0.000105895
blaOXA-911	blaOXA-23	3	0.000105895
blaOXA-97	blaOXA-58	3	0.000105895
blaGES-22	-	3	0.000105895
blaGES-5	-	3	0.000105895
blaIMP-1	-	3	0.000105895
blaNDM	-	3	0.000105895
blaPER-9	-	3	0.000105895
blaSHV-11	-	3	0.000105895
blaTEM-207	-	3	0.000105895
blaVIM-4	-	3	0.000105895
blaOXA-146	blaOXA-23	2	7.05965e-05
blaOXA-565	blaOXA-23	2	7.05965e-05
blaOXA-825	blaOXA-143	2	7.05965e-05
blaCMY-2	-	2	7.05965e-05
blaGES-14	-	2	7.05965e-05
blaNDM-9	-	2	7.05965e-05
blaPER-8	-	2	7.05965e-05
blaVEB-7	-	2	7.05965e-05
blaVIM-1	-	2	7.05965e-05
blaOXA-143	blaOXA-143	1	3.52983e-05
blaOXA-160	blaOXA-24	1	3.52983e-05
blaOXA-231	blaOXA-143	1	3.52983e-05
blaOXA-435	blaOXA-23	1	3.52983e-05
blaOXA-48	blaOXA-48	1	3.52983e-05
blaOXA-499	blaOXA-143	1	3.52983e-05
blaOXA-893	blaOXA-23	1	3.52983e-05
blaOXA-897	blaOXA-24	1	3.52983e-05
blaCMY-6	-	1	3.52983e-05
blaCTX-M-202	-	1	3.52983e-05
blaGES-38	-	1	3.52983e-05
blaIMP-14	-	1	3.52983e-05
blaIMP-16	-	1	3.52983e-05
blaIMP-4	-	1	3.52983e-05
blaNDM-4	-	1	3.52983e-05
blaSHV-1	-	1	3.52983e-05
blaTEM-168	-	1	3.52983e-05
blaTEM-171	-	1	3.52983e-05
blaTEM-19	-	1	3.52983e-05
blaTEM-191	-	1	3.52983e-05
blaTEM-26	-	1	3.52983e-05
blaVEB	-	1	3.52983e-05
blaVEB-6	-	1	3.52983e-05

## Sheet: S8
Allele	Rank within Region
	East & Southeast Asia	Europe & Central Asia	Middle East & North Africa	North America	Oceania	South America	South Asia	Sub-Saharan Africa
blaADC-73	1	1	1	2	4	8	1	1
blaADC-30	2	2	2	1	1	4	2	2
blaADC-52	3	13	14	23	10	14	9	4
blaADC-199	4	24	18	42	11	-	9	6
blaADC-26	5	4	11	11	6	5	3	7
blaADC-25	6	6	14	10	5	9	6	13
blaADC-155	7	24	21	25	-	-	-	-
blaADC-156	8	19	-	36	11	14	13	10
blaADC-82	9	20	-	41	-	-	-	-
blaADC-76	10	12	19	21	2	13	5	11
blaADC-169	11	25	-	13	11	-	-	-
blaADC-123	12	31	21	-	-	-	-	-
blaADC-11	13	5	11	16	3	-	13	5
blaADC-32	14	19	15	30	11	13	10	7
blaADC-154	15	19	-	44	10	-	14	11
blaADC-284	16	-	-	-	-	-	-	-
blaADC-165	17	19	-	43	8	14	12	10
blaADC-248	18	29	-	43	-	-	14	12
blaADC-115	19	27	-	47	-	-	-	-
blaADC-158	20	15	-	35	8	14	7	3
blaADC-6	20	27	-	45	11	14	-	11
blaADC-176	21	14	16	26	8	-	8	11
blaADC-143	21	-	19	45	-	-	-	-
blaADC-238	22	31	-	27	11	-	-	-
blaADC-268	23	24	17	8	-	-	-	-
blaADC-198	23	31	-	46	7	-	-	-
blaADC-79	24	7	3	5	11	-	10	12
blaADC-99	24	28	-	43	-	-	-	-
blaADC-278	24	31	-	47	-	-	-	-
blaADC-163	25	25	21	24	-	11	14	-
blaADC-203	25	12	4	42	10	-	13	9
blaADC-290	26	-	-	-	-	-	-	-
blaADC-50	26	31	-	40	-	-	13	11
blaADC-279	26	-	-	47	-	-	-	13
blaADC-57	27	21	7	38	-	-	-	12
blaADC-310	27	27	21	43	-	14	12	13
blaADC-308	27	26	21	47	-	-	-	13
blaADC-164	28	28	-	44	-	14	14	12
blaADC-247	28	31	-	44	-	-	14	-
blaADC-2	29	10	17	47	-	-	-	-
blaADC-223	30	-	-	7	-	-	-	-
blaADC-80	30	13	12	29	9	12	10	9
blaADC-56	30	28	-	6	10	-	-	-
blaADC-293	30	-	-	47	-	-	-	-
blaADC-103	30	30	-	47	-	-	-	-
blaADC-217	31	22	-	39	-	-	-	-
blaADC-291	31	27	-	41	9	14	-	8
blaADC-262	31	29	-	46	-	-	-	-
blaADC-95	31	31	-	39	-	-	-	-
blaADC-243	31	30	-	42	10	14	-	-
blaADC-328	31	30	-	-	10	-	-	-
blaADC-241	31	29	21	37	11	14	14	13
blaADC-166	32	29	-	-	-	-	-	-
blaADC-116	32	25	-	-	-	-	-	13
blaADC-249	32	25	-	33	10	13	-	-
blaADC-258	32	29	20	-	-	-	14	-
blaADC-270	32	29	-	47	-	-	-	-
blaADC-61	32	-	-	-	-	-	-	-
blaADC-196	32	-	-	-	-	-	-	13
blaADC-162	33	-	-	9	-	-	-	-
blaADC-33	33	8	13	4	-	-	-	-
blaADC-5	33	23	20	43	-	3	-	12
blaADC-106	33	24	-	45	-	-	14	-
blaADC-160	33	30	-	37	-	-	-	-
blaADC-78	33	30	-	43	-	-	13	11
blaADC-88	33	18	-	44	10	14	-	-
blaADC-84	33	-	-	46	-	-	-	-
blaADC-157	33	-	-	-	-	-	-	-
blaADC-167	33	29	-	47	-	-	-	-
blaADC-184	33	25	20	47	11	-	-	-
blaADC-188	33	30	-	47	-	-	-	-
blaADC-236	33	-	-	-	-	-	-	-
blaADC-246	33	31	-	46	-	-	-	-
blaADC-254	33	21	-	47	-	-	-	-
blaADC-303	33	24	-	47	-	-	-	-
blaADC-74	-	3	9	42	-	-	-	-
blaADC-152	-	6	17	19	-	12	14	-
blaADC-81	-	9	-	-	10	-	-	-
blaADC-119	-	11	21	-	-	-	-	-
blaADC-185	-	13	10	44	-	-	-	-
blaADC-175	-	16	-	-	-	-	-	-
blaADC-314	-	16	-	-	-	-	-	-
blaADC-1	-	17	-	-	-	-	-	-
blaADC-263	-	18	6	22	-	4	11	-
blaADC-186	-	18	-	45	-	-	-	-
blaADC-75	-	20	-	-	-	-	-	-
blaADC-187	-	20	-	-	11	-	-	-
blaADC-302	-	21	-	46	-	-	-	-
blaADC-242	-	23	-	37	-	-	-	-
blaADC-267	-	24	-	-	-	-	-	-
blaADC-312	-	24	-	18	-	-	11	-
blaADC-321	-	24	-	-	-	-	-	-
blaADC-315	-	25	-	-	-	-	-	-
blaADC-305	-	26	-	-	-	-	-	-
blaADC-117	-	26	8	44	-	-	12	-
blaADC-191	-	27	5	31	-	-	4	2
blaADC-304	-	27	21	43	-	-	-	-
blaADC-318	-	27	-	-	-	-	-	12
blaADC-125	-	27	-	47	-	-	-	-
blaADC-347	-	28	-	-	-	-	-	-
blaADC-311	-	29	-	-	-	-	-	-
blaADC-77	-	29	-	-	-	-	-	-
blaADC-87	-	30	16	12	11	-	-	7
blaADC-120	-	30	-	44	-	-	14	-
blaADC-122	-	30	-	-	-	-	-	-
blaADC-170	-	30	-	-	-	-	-	-
blaADC-179	-	30	-	-	-	-	-	-
blaADC-259	-	30	20	-	-	2	-	-
blaADC-269	-	30	-	-	-	-	13	-
blaADC-316	-	30	-	-	-	-	-	-
blaADC-320	-	30	-	-	-	-	-	-
blaADC-324	-	30	-	-	-	-	-	-
blaADC-330	-	30	-	-	-	-	-	-
blaADC-121	-	30	-	-	-	-	14	-
blaADC-327	-	30	-	47	-	-	-	-
blaADC-271	-	30	-	47	-	-	14	-
blaADC-214	-	31	-	25	-	-	-	-
blaADC-114	-	31	-	35	-	-	-	-
blaADC-97	-	31	-	40	-	-	-	-
blaADC-96	-	31	-	43	-	-	-	-
blaADC-222	-	31	-	3	11	-	-	11
blaADC-336	-	31	-	20	-	13	-	-
blaADC-105	-	31	-	47	-	-	14	13
blaADC-172	-	31	-	-	-	-	-	-
blaADC-204	-	31	-	-	-	-	-	-
blaADC-244	-	31	-	35	-	-	-	13
blaADC-256	-	31	-	-	-	-	-	-
blaADC-273	-	31	-	-	-	-	-	-
blaADC-276	-	31	-	-	-	-	-	-
blaADC-277	-	31	-	-	-	-	-	-
blaADC-306	-	31	-	-	-	-	-	-
blaADC-307	-	31	-	-	-	-	-	-
blaADC-309	-	31	-	-	-	-	-	-
blaADC-313	-	31	-	-	-	-	-	-
blaADC-317	-	31	-	-	-	-	-	-
blaADC-319	-	31	-	-	-	-	-	-
blaADC-322	-	31	-	-	-	-	-	-
blaADC-323	-	31	-	-	-	-	-	-
blaADC-325	-	31	-	47	-	-	-	-
blaADC-326	-	31	-	-	-	-	-	-
blaADC-329	-	31	-	-	-	-	-	-
blaADC-331	-	31	-	-	-	-	-	-
blaADC-332	-	31	-	-	-	-	-	-
blaADC-333	-	31	-	-	-	-	-	-
blaADC-342	-	31	-	-	-	-	-	-
blaADC-91	-	31	-	46	-	-	14	-
blaADC-337	-	-	16	46	-	-	-	-
blaADC-257	-	-	20	-	-	-	-	13
blaADC-212	-	-	-	14	-	-	-	-
blaADC-215	-	-	-	15	-	-	-	-
blaADC-224	-	-	-	17	-	-	-	-
blaADC-216	-	-	-	21	-	-	-	-
blaADC-219	-	-	-	27	-	-	-	-
blaADC-226	-	-	-	28	-	-	-	-
blaADC-233	-	-	-	32	-	-	-	-
blaADC-240	-	-	-	34	11	-	-	-
blaADC-227	-	-	-	35	-	-	-	-
blaADC-171	-	-	-	39	-	-	-	-
blaADC-229	-	-	-	41	-	-	-	-
blaADC-144	-	-	-	42	-	-	-	-
blaADC-140	-	-	-	44	-	-	-	-
blaADC-173	-	-	-	44	-	-	-	-
blaADC-228	-	-	-	45	-	-	-	-
blaADC-231	-	-	-	45	-	-	-	-
blaADC-237	-	-	-	45	-	-	-	-
blaADC-101	-	-	-	46	-	-	-	-
blaADC-159	-	-	-	46	-	-	-	-
blaADC-218	-	-	-	46	-	-	-	-
blaADC-225	-	-	-	46	-	-	-	-
blaADC-230	-	-	-	46	-	-	-	-
blaADC-232	-	-	-	46	-	-	-	-
blaADC-100	-	-	-	47	-	-	-	-
blaADC-102	-	-	-	47	-	-	-	-
blaADC-107	-	-	-	47	-	-	-	-
blaADC-145	-	-	-	47	-	-	-	-
blaADC-146	-	-	-	47	-	-	-	-
blaADC-147	-	-	-	47	-	-	-	-
blaADC-177	-	-	-	47	-	-	-	-
blaADC-181	-	-	-	47	-	6	14	-
blaADC-200	-	-	-	47	-	-	-	-
blaADC-213	-	-	-	47	-	-	-	-
blaADC-220	-	-	-	47	-	-	-	-
blaADC-280	-	-	-	47	-	-	-	-
blaADC-39	-	-	-	47	-	-	-	-
blaADC-89	-	-	-	47	-	-	-	-
blaADC-90	-	-	-	47	-	-	-	-
blaADC-92	-	-	-	47	-	-	-	-
blaADC-93	-	-	-	47	-	-	-	-
blaADC-94	-	-	-	47	-	-	-	-
blaADC-98	-	-	-	47	-	-	-	13
blaADC-182	-	-	-	-	-	1	-	-
blaADC-183	-	-	-	-	-	7	-	-
blaADC-235	-	-	-	-	-	10	-	-
blaADC-344	-	-	-	-	-	13	-	-
blaADC-53	-	-	-	-	-	13	-	-
blaADC-195	-	-	-	-	-	14	-	-
blaADC-234	-	-	-	-	-	14	-	-
blaADC-348	-	-	-	-	-	-	-	13

## Sheet: S9
Allele	Rank within Region
	East & Southeast Asia	Europe & Central Asia	Middle East & North Africa	North America	Oceania	South America	South Asia	Sub-Saharan Africa
blaOXA-66	1	1	1	1	1	5	1	2
blaOXA-91	2	14	10	21	7	9	9	4
blaOXA-69	3	2	3	4	2	3	2	1
blaOXA-120	4	20	-	29	10	10	12	8
blaOXA-64	5	3	4	12	5	2	5	9
blaOXA-65	6	10	6	6	8	1	10	5
blaOXA-68	7	16	14	17	3	11	4	10
blaOXA-259	8	18	-	28	9	7	13	8
blaOXA-98	9	21	15	24	6	10	7	3
blaOXA-402	10	30	-	12	10	-	-	-
blaOXA-51	11	5	7	14	7	4	9	6
blaOXA-80	12	30	-	23	-	-	-	-
blaOXA-67	13	26	13	32	10	9	12	11
blaOXA-106	14	9	15	31	-	11	12	11
blaOXA-144	15	29	14	38	-	11	8	-
blaOXA-82	16	8	9	3	-	-	-	-
blaOXA-510	16	31	-	39	10	-	-	-
blaOXA-425	17	-	-	-	-	-	-	-
blaOXA-441	18	31	-	39	-	-	13	-
blaOXA-217	19	29	-	39	-	-	-	-
blaOXA-71	20	6	2	7	-	-	-	12
blaOXA-70	20	19	5	32	9	-	12	8
blaOXA-121	21	27	15	20	-	7	13	-
blaOXA-78	22	25	-	35	9	-	-	-
blaOXA-132	23	25	15	26	-	9	12	-
blaOXA-104	24	12	-	23	10	-	3	9
blaOXA-130	25	30	-	39	-	-	-	-
blaOXA-117	26	-	-	25	-	-	-	-
blaOXA-208	26	24	13	27	-	10	-	-
blaOXA-234	26	-	-	37	-	-	-	-
blaOXA-263	26	29	-	38	-	-	-	-
blaOXA-735	26	31	13	-	-	-	-	-
blaOXA-710	26	31	-	-	-	-	-	-
blaOXA-100	26	13	15	9	10	-	12	11
blaOXA-424	26	31	-	38	-	11	-	-
blaOXA-378	27	21	11	25	-	-	12	12
blaOXA-180	27	28	-	33	8	11	-	7
blaOXA-431	27	27	-	-	-	11	-	-
blaOXA-93	27	29	-	39	-	-	-	-
blaOXA-407	27	31	-	16	-	-	13	-
blaOXA-684	27	30	15	38	-	-	-	-
blaOXA-99	27	31	15	38	-	-	-	-
blaOXA-123	28	-	-	38	-	-	-	-
blaOXA-125	28	30	-	-	-	11	-	-
blaOXA-317	28	30	-	32	-	-	-	-
blaOXA-338	28	29	-	39	-	-	13	10
blaOXA-339	28	30	-	-	-	-	-	-
blaOXA-343	28	24	-	38	10	-	-	-
blaOXA-383	28	30	-	39	-	-	-	10
blaOXA-401	28	-	-	-	-	-	-	-
blaOXA-715	28	17	-	34	10	-	13	-
blaOXA-716	28	29	-	39	-	-	-	-
blaOXA-762	28	28	-	38	-	-	-	-
blaOXA-374	28	11	-	39	10	-	-	12
blaOXA-685	28	31	-	39	-	-	-	-
blaOXA-90	29	4	12	19	-	7	12	8
blaOXA-344	29	27	-	-	-	-	-	-
blaOXA-340	29	22	-	37	-	-	13	-
blaOXA-429	29	29	15	37	-	-	-	-
blaOXA-83	29	31	-	22	8	-	-	-
blaOXA-1076	29	30	-	-	-	-	-	-
blaOXA-126	29	7	-	38	-	11	-	-
blaOXA-853	29	30	-	-	-	-	-	-
blaOXA-1122	29	-	-	-	-	-	-	-
blaOXA-179	29	31	-	-	-	-	-	-
blaOXA-314	29	24	-	29	-	-	13	12
blaOXA-412	29	31	-	-	-	-	-	-
blaOXA-426	29	-	-	39	-	-	-	-
blaOXA-430	29	31	-	-	-	-	-	-
blaOXA-433	29	31	-	-	-	-	-	-
blaOXA-497	29	31	-	39	-	-	-	-
blaOXA-560	29	-	-	-	-	-	-	-
blaOXA-717	29	31	-	-	-	-	-	-
blaOXA-719	29	31	-	-	-	-	-	-
blaOXA-739	29	31	-	-	-	-	-	-
blaOXA-753	29	31	-	-	-	11	13	-
blaOXA-761	29	31	-	-	-	-	-	-
blaOXA-782	29	-	-	-	-	-	-	12
blaOXA-799	29	-	-	-	-	-	-	-
blaOXA-834	29	31	-	10	-	-	-	-
blaOXA-854	29	31	-	39	-	-	-	-
blaOXA-855	29	31	-	38	-	-	-	-
blaOXA-870	29	31	-	-	-	-	-	-
blaOXA-92	-	12	-	-	9	-	-	-
blaOXA-94	-	15	8	28	8	8	11	7
blaOXA-1047	-	19	-	-	-	-	-	-
blaOXA-109	-	20	-	13	-	-	-	-
blaOXA-201	-	20	-	-	-	-	-	-
blaOXA-262	-	20	-	-	-	-	-	-
blaOXA-691	-	23	-	-	-	-	-	-
blaOXA-868	-	24	-	-	-	-	-	-
blaOXA-556	-	25	-	-	-	-	-	-
blaOXA-148	-	26	-	-	-	-	-	-
blaOXA-856	-	27	-	37	-	-	-	-
blaOXA-385	-	28	-	30	-	-	-	-
blaOXA-413	-	28	-	-	-	-	-	-
blaOXA-714	-	28	-	-	-	-	-	-
blaOXA-688	-	28	-	39	-	-	-	-
blaOXA-695	-	28	-	39	-	-	-	-
blaOXA-773	-	28	15	-	-	-	-	-
blaOXA-150	-	29	-	-	-	-	-	-
blaOXA-376	-	29	-	-	-	-	-	-
blaOXA-379	-	29	-	-	-	-	-	-
blaOXA-798	-	29	-	-	-	-	-	-
blaOXA-770	-	29	-	38	-	-	-	-
blaOXA-342	-	29	-	39	-	-	-	-
blaOXA-88	-	29	-	-	10	-	-	-
blaOXA-111	-	30	-	38	-	-	-	-
blaOXA-128	-	30	-	-	-	-	-	-
blaOXA-260	-	30	-	-	-	-	-	-
blaOXA-261	-	30	-	-	-	-	-	-
blaOXA-345	-	30	-	-	-	-	-	-
blaOXA-381	-	30	-	-	-	-	-	-
blaOXA-390	-	30	-	-	-	-	-	-
blaOXA-432	-	30	-	-	-	-	-	-
blaOXA-689	-	30	-	-	-	-	-	-
blaOXA-693	-	30	-	-	-	-	-	-
blaOXA-705	-	30	-	-	-	-	-	-
blaOXA-712	-	30	-	-	-	-	-	-
blaOXA-755	-	30	-	-	-	-	-	-
blaOXA-756	-	30	-	-	-	-	-	-
blaOXA-758	-	30	-	-	-	-	-	-
blaOXA-768	-	30	-	-	-	-	-	-
blaOXA-769	-	30	-	-	-	-	-	-
blaOXA-771	-	30	-	-	-	-	-	-
blaOXA-781	-	30	-	-	-	-	-	-
blaOXA-863	-	30	-	38	-	-	-	-
blaOXA-377	-	30	-	-	10	-	-	-
blaOXA-720	-	30	-	39	-	-	-	-
blaOXA-558	-	31	-	36	-	-	-	-
blaOXA-687	-	31	13	-	-	-	-	-
blaOXA-95	-	31	-	2	10	-	-	10
blaOXA-977	-	31	-	37	-	-	-	-
blaOXA-337	-	31	-	-	-	-	12	-
blaOXA-742	-	31	-	38	-	-	-	-
blaOXA-107	-	31	-	39	-	-	-	-
blaOXA-336	-	31	15	39	-	-	-	-
blaOXA-341	-	31	-	39	-	-	-	-
blaOXA-371	-	31	-	39	-	-	6	-
blaOXA-375	-	31	-	-	-	-	-	-
blaOXA-380	-	31	-	-	-	-	-	-
blaOXA-382	-	31	-	-	-	-	-	-
blaOXA-384	-	31	-	-	-	-	-	-
blaOXA-386	-	31	-	-	-	-	-	-
blaOXA-388	-	31	-	-	-	-	-	-
blaOXA-389	-	31	-	-	-	-	-	-
blaOXA-391	-	31	-	39	-	-	-	-
blaOXA-400	-	31	-	-	-	-	-	-
blaOXA-406	-	31	-	-	-	-	-	-
blaOXA-408	-	31	-	39	-	-	-	-
blaOXA-409	-	31	-	-	-	-	-	-
blaOXA-507	-	31	-	-	-	-	-	-
blaOXA-682	-	31	-	-	-	-	-	-
blaOXA-683	-	31	-	39	-	-	-	-
blaOXA-686	-	31	-	-	-	-	-	-
blaOXA-692	-	31	-	-	-	-	-	-
blaOXA-694	-	31	-	39	-	-	-	-
blaOXA-696	-	31	-	-	-	-	-	-
blaOXA-697	-	31	-	-	-	-	-	-
blaOXA-698	-	31	-	-	-	-	-	-
blaOXA-699	-	31	-	-	-	-	-	-
blaOXA-700	-	31	-	-	-	-	-	-
blaOXA-701	-	31	-	-	-	-	-	-
blaOXA-702	-	31	-	-	-	-	-	-
blaOXA-703	-	31	-	-	-	-	-	-
blaOXA-704	-	31	-	-	-	-	-	-
blaOXA-706	-	31	-	-	-	-	-	-
blaOXA-707	-	31	-	-	-	-	-	-
blaOXA-708	-	31	-	-	-	-	-	-
blaOXA-709	-	31	-	-	-	-	-	-
blaOXA-711	-	31	-	-	-	-	-	-
blaOXA-713	-	31	-	-	-	-	-	-
blaOXA-718	-	31	-	-	-	-	-	-
blaOXA-721	-	31	-	-	-	-	-	-
blaOXA-722	-	31	-	-	-	-	-	-
blaOXA-723	-	31	-	-	-	-	-	-
blaOXA-738	-	31	-	-	-	-	-	-
blaOXA-740	-	31	-	-	-	-	-	-
blaOXA-741	-	31	-	-	-	-	-	-
blaOXA-743	-	31	-	-	-	-	-	-
blaOXA-744	-	31	-	-	-	-	-	-
blaOXA-745	-	31	-	-	-	-	-	-
blaOXA-746	-	31	-	-	-	-	-	-
blaOXA-747	-	31	-	-	-	-	-	-
blaOXA-748	-	31	-	-	-	-	-	-
blaOXA-749	-	31	-	39	-	-	-	-
blaOXA-750	-	31	-	-	-	-	-	-
blaOXA-751	-	31	-	-	-	-	-	-
blaOXA-754	-	31	-	-	-	-	-	-
blaOXA-757	-	31	-	-	-	-	-	-
blaOXA-759	-	31	-	-	-	-	-	-
blaOXA-760	-	31	-	-	-	-	-	-
blaOXA-763	-	31	-	-	-	-	-	-
blaOXA-764	-	31	-	-	-	-	-	-
blaOXA-765	-	31	-	-	-	-	-	-
blaOXA-766	-	31	-	-	-	-	-	-
blaOXA-767	-	31	-	-	-	-	-	-
blaOXA-772	-	31	-	-	-	-	-	-
blaOXA-774	-	31	-	-	-	-	-	-
blaOXA-775	-	31	-	-	-	-	-	-
blaOXA-776	-	31	-	-	-	-	-	-
blaOXA-857	-	31	-	-	-	-	-	-
blaOXA-858	-	31	-	-	-	-	-	-
blaOXA-859	-	31	-	-	-	-	-	-
blaOXA-861	-	31	-	-	-	-	-	-
blaOXA-862	-	31	-	-	-	-	-	-
blaOXA-864	-	31	-	-	-	-	-	-
blaOXA-865	-	31	-	-	-	-	-	-
blaOXA-866	-	31	-	-	-	-	-	-
blaOXA-867	-	31	-	-	-	-	-	-
blaOXA-869	-	31	-	-	-	-	-	-
blaOXA-871	-	31	-	-	-	-	-	-
blaOXA-872	-	31	-	-	-	-	-	-
blaOXA-873	-	31	-	-	-	-	-	-
blaOXA-874	-	31	-	-	-	-	-	-
blaOXA-875	-	31	-	-	-	-	-	-
blaOXA-876	-	31	-	-	-	-	-	-
blaOXA-877	-	31	-	39	-	-	-	-
blaOXA-878	-	31	-	-	-	-	-	-
blaOXA-880	-	31	-	-	-	-	-	-
blaOXA-881	-	31	-	-	-	-	-	-
blaOXA-884	-	31	-	-	-	-	-	-
blaOXA-885	-	31	-	-	-	-	-	-
blaOXA-886	-	31	-	-	-	-	-	-
blaOXA-887	-	31	-	-	-	-	-	-
blaOXA-888	-	31	-	-	-	-	-	-
blaOXA-889	-	31	-	-	-	-	-	-
blaOXA-890	-	31	-	-	-	-	-	-
blaOXA-891	-	31	-	-	-	-	-	-
blaOXA-892	-	31	-	-	-	-	-	-
blaOXA-909	-	31	-	-	-	-	-	-
blaOXA-971	-	31	-	-	-	-	-	-
blaOXA-973	-	31	-	-	-	-	-	-
blaOXA-223	-	-	-	5	-	-	-	-
blaOXA-829	-	-	-	8	-	-	-	-
blaOXA-113	-	-	-	11	10	-	-	-
blaOXA-241	-	-	-	15	-	-	-	-
blaOXA-172	-	-	-	18	-	-	-	-
blaOXA-242	-	-	-	25	-	-	-	-
blaOXA-312	-	-	-	27	-	-	-	-
blaOXA-828	-	-	-	34	-	-	-	-
blaOXA-654	-	-	-	35	4	-	-	-
blaOXA-202	-	-	-	35	10	-	-	-
blaOXA-916	-	-	-	36	-	-	-	-
blaOXA-955	-	-	-	36	-	-	-	-
blaOXA-555	-	-	-	36	9	-	-	-
blaOXA-938	-	-	-	37	-	-	-	-
blaOXA-1097	-	-	-	38	-	-	-	-
blaOXA-313	-	-	-	38	-	-	-	-
blaOXA-316	-	-	-	38	-	-	-	-
blaOXA-219	-	-	-	39	-	6	-	-
blaOXA-206	-	-	-	39	-	-	-	-
blaOXA-387	-	-	-	39	-	-	-	-
blaOXA-442	-	-	-	39	-	-	-	-
blaOXA-523	-	-	-	39	-	-	-	-
blaOXA-525	-	-	-	39	-	-	-	-
blaOXA-528	-	-	-	39	-	-	-	-
blaOXA-529	-	-	-	39	-	-	-	-
blaOXA-531	-	-	-	39	-	-	-	-
blaOXA-532	-	-	-	39	-	-	-	-
blaOXA-79	-	-	-	39	-	-	-	-
blaOXA-800	-	-	-	39	-	-	-	-
blaOXA-910	-	-	-	39	-	-	-	-
blaOXA-939	-	-	-	39	-	-	-	-
blaOXA-976	-	-	-	39	-	-	-	-
blaOXA-254	-	-	-	-	-	-	13	-

## Sheet: S10
Region	blaOXA-23 Family Containing Isolates	Total Isolates	Percentage
North America	7713	13552	0.569141
East & Southeast Asia	5875	6908	0.850463
Europe & Central Asia	1459	3085	0.472934
Middle East & North Africa	986	1173	0.84058
South Asia	672	788	0.852792
South America	367	541	0.678373
Oceania	315	480	0.65625
Sub-Saharan Africa	120	288	0.416667
Unknown	595	1515	0.392739

[truncated: 21 more sheets: S11, S12, S13, S14, S15, S16, S17, S18, S19, S20, S21, S22, S23, S24, S25, S26, S27, S28, S29, S30 …]
